# Supplementary material for: Proteomic analysis of Daphnia magna hints at molecular pathways involved in defensive plastic responses
Source: BMC Genomics. 2014 Apr 24;15:306. doi: 10.1186/1471-2164-15-306 (PMC4236883; doi:10.1186/1471-2164-15-306)
Supplement: Additional file 1 — Spectral counting data. Spectral counting data, resulting from analysis of mass-spectrometric raw files with Scaffold Software, for all analysed spots as compressed zip file, for more details see Additional file 3. [file 1471-2164-15-306-S1.xls]

## Sheet: Sheet1
mySpot	Spot	GeneID	UniprotID	ProteinNameOrganism	SwissprotID	FlybaseID	Ratio	sd	Spec.Count	NoSpotIDs	Mw.theo	Mw	pI.theo	pI
1	302	daphmag3mtv3l27167t1	E9H8Q4	Putative uncharacterized protein VTG4 (Daphnia pulex) Vitellogenin (Tigriopus japonicus)	Q9U572	FBgn0033367	-4	0.3	3	3	19	93	7.3	5.8
1	302	daphmag3mtv3l5260t1	Q1JUB0	Vitellogenin fused with superoxide dismutase (Daphnia magna)	Q7Z1M0	FBgn0003462	-4	0.3	6	3	126	93	5.9	5.8
1	302	daphmag3mtv3l12106t1	E9H8Q4	Putative uncharacterized protein VTG4 (Daphnia pulex) Vitellogenin fused with superoxide dismutase (Daphnia pulex)	Q868N5	NA	-4	0.3	16	3	66	93	5.3	5.8
2	306	daphmag3mtv3l6051t1	E9H8V6	Putative uncharacterized protein (Daphnia pulex) Putative aldehyde dehydrogenase (Danaus plexippus)	Q6GNL7	FBgn0032945	-5.3	0.3	5	3	101	100	5.6	5.6
2	306	daphmag3mtv3l5343t1	D6WZN0	Coatomer subunit gamma (Tribolium castaneum)	Q9I8E6	NA	-5.3	0.3	3	3	98	100	5.4	5.6
2	306	daphmag3mtv3l4480t1	E9HSV9	Paramyosin (Daphnia pulex)	Q86RN8	FBgn0003149	-5.3	0.3	10	3	104	100	5.5	5.6
3	309	daphmag3mtv3l6051t1	E9H8V6	Putative uncharacterized protein (Daphnia pulex) Putative aldehyde dehydrogenase (Danaus plexippus)	Q6GNL7	FBgn0032945	-5.4	0.2	3	2	101	93	5.6	5.7
3	309	daphmag3mtv3l5260t1	Q1JUB0	Vitellogenin fused with superoxide dismutase (Daphnia magna)	Q7Z1M0	FBgn0003462	-5.4	0.2	5	2	126	93	5.9	5.7
4	326	daphmag3mtv3l385t1	E9GVW1	Putative uncharacterized protein (Daphnia pulex) Vitellogenin fused with superoxide dismutase (Daphnia magna)	Q54TW8	FBgn0003462	-3.8	0.4	4	2	246	93	6.5	6.4
4	326	daphmag3mtv3l1372t1	E9H283	Putative uncharacterized protein (Daphnia pulex) Elongation factor 2 (Harpegnathos saltator)	P13060	FBgn0000559	-3.8	0.4	5	2	94	93	6.1	6.4
6	331	daphmag3mtv3l10027t1	E9G1W0	Putative uncharacterized protein (Daphnia pulex) Signal transducer and activator of transcription (Artemia franciscana)	P42229	FBgn0016917	-4.1	0.1	3	1	63	92	7.3	6.5
11	410	daphmag3mtv3l27167t1	E9H8Q4	Putative uncharacterized protein VTG4 (Daphnia pulex) Vitellogenin (Tigriopus japonicus)	Q9U572	FBgn0033367	-4.4	0.2	12	2	19	89	7.3	5.9
11	410	daphmag3mtv3l12106t1	E9H8Q4	Putative uncharacterized protein VTG4 (Daphnia pulex) Vitellogenin fused with superoxide dismutase (Daphnia pulex)	Q868N5	NA	-4.4	0.2	18	2	66	89	5.3	5.9
12	432	daphmag3mtv3l5260t1	Q1JUB0	Vitellogenin fused with superoxide dismutase (Daphnia magna)	Q7Z1M0	FBgn0003462	-5.6	0.3	4	1	126	87	5.9	5.2
13	438	daphmag3mtv3l733t1	E9FZS8	Myosin heavy chain isoform 3 (Daphnia pulex)	P05661	FBgn0086783	-3.7	0.1	2	3	224	86	5.9	5.3
13	438	daphmag3mtv3l27167t1	E9H8Q4	Putative uncharacterized protein VTG4 (Daphnia pulex) Vitellogenin (Tigriopus japonicus)	Q9U572	FBgn0033367	-3.7	0.1	2	3	19	86	7.3	5.3
13	438	daphmag3mtv3l5260t1	Q1JUB0	Vitellogenin fused with superoxide dismutase (Daphnia magna)	Q7Z1M0	FBgn0003462	-3.7	0.1	7	3	126	86	5.9	5.3
14	451	daphmag3mtv3l733t1	E9FZS8	Myosin heavy chain isoform 3 (Daphnia pulex)	P05661	FBgn0086783	-3.9	0.1	3	2	224	86	5.9	5.3
14	451	daphmag3mtv3l5260t1	Q1JUB0	Vitellogenin fused with superoxide dismutase (Daphnia magna)	Q7Z1M0	FBgn0003462	-3.9	0.1	2	2	126	86	5.9	5.3
15	467	daphmag3mtv3l4480t1	E9HSV9	Paramyosin (Daphnia pulex)	Q86RN8	FBgn0003149	3.5	0.1	6	1	104	85	5.5	5.7
2 b	572	daphmag3mtv3l9455t1	E9HEE5	Putative uncharacterized protein (Daphnia pulex) Troponin H isoform 1 (Apis mellifera)	P36188	FBgn0004028	7.7	0.1	2	3	44	81	4.8	4.9
2 b	572	daphmag3mtv3l9358t1	E9HBN5	Putative uncharacterized protein (Daphnia pulex) Chitin deacetylase 2A (Tribolium castaneum)	A2VEC9	FBgn0261341	7.7	0.1	10	3	59	81	5.2	4.9
2 b	572	daphmag3mtv3l7734t1	E9HBN3	Putative uncharacterized protein (Daphnia pulex) Chitin deacetylase 1 (Tribolium castaneum)	A2VEC9	FBgn0260653	7.7	0.1	8	3	62	81	5	4.9
5 b	603	daphmag3mtv3l9455t1	E9HEE5	Putative uncharacterized protein (Daphnia pulex) Troponin H isoform 1 (Apis mellifera)	P36188	FBgn0004028	4.6	0.2	6	4	44	80	4.8	5
5 b	603	daphmag3mtv3l9358t1	E9HBN5	Putative uncharacterized protein (Daphnia pulex) Chitin deacetylase 2A (Tribolium castaneum)	A2VEC9	FBgn0261341	4.6	0.2	21	4	59	80	5.2	5
5 b	603	daphmag3mtv3l7734t1	E9HBN3	Putative uncharacterized protein (Daphnia pulex) Chitin deacetylase 1 (Tribolium castaneum)	A2VEC9	FBgn0260653	4.6	0.2	17	4	62	80	5	5
5 b	603	daphmag3mtv3l733t4	E9FZT0	Myosin heavy chain isoform 2 (Daphnia pulex)	P05661	FBgn0086783	4.6	0.2	3	4	204	80	5.7	5
6 b	619	daphmag3mtv3l9358t1	E9HBN5	Putative uncharacterized protein (Daphnia pulex) Chitin deacetylase 2A (Tribolium castaneum)	A2VEC9	FBgn0261341	6.2	0.1	23	1	59	79	5.2	5
21	631	daphmag3mtv3l9758t1	E9H1B1	Methionine aminopeptidase (Daphnia pulex)	Q3ZC89	FBgn0025117	-10.1	1.2	2	2	54	78	5.8	6
21	631	daphmag3mtv3l2732t1	E9GIU3	Putative uncharacterized protein (Daphnia pulex) Heat shock protein (Culex quinquefasciatus)	Q12931	FBgn0026761	-10.1	1.2	15	2	78	78	6.5	6
22	637	daphmag3mtv3l385t1	E9GVW1	Putative uncharacterized protein (Daphnia pulex) Vitellogenin fused with superoxide dismutase (Daphnia magna)	Q54TW8	FBgn0003462	-5.2	0.6	3	3	246	77	6.5	6.2
22	637	daphmag3mtv3l10134t1	E9GYM5	Putative uncharacterized protein (Daphnia pulex) T-complex protein 1 subunit gamma (Harpegnathos saltator)	Q6P502	FBgn0015019	-5.2	0.6	5	3	60	77	5.9	6.2
22	637	daphmag3mtv3l12106t1	E9H8Q4	Putative uncharacterized protein VTG4 (Daphnia pulex) Vitellogenin fused with superoxide dismutase (Daphnia pulex)	Q868N5	NA	-5.2	0.6	4	3	66	77	5.3	6.2
23	641	daphmag3mtv3l385t1	E9GVW1	Putative uncharacterized protein (Daphnia pulex) Vitellogenin fused with superoxide dismutase (Daphnia magna)	Q54TW8	FBgn0003462	-19.6	1.2	4	1	246	77	6.5	6.1
24	644	daphmag3mtv3l9066t1	E9G3L4	Putative uncharacterized protein (Daphnia pulex) Plastin-3, putative (Pediculus humanus subsp. corporis)	P19179	FBgn0024238	-4.8	0.7	4	3	29	77	5.6	5.9
24	644	daphmag3mtv3l385t1	E9GVW1	Putative uncharacterized protein (Daphnia pulex) Vitellogenin fused with superoxide dismutase (Daphnia magna)	Q54TW8	FBgn0003462	-4.8	0.7	3	3	246	77	6.5	5.9
24	644	daphmag3mtv3l19734t1	E9G3L4	Putative uncharacterized protein (Daphnia pulex) Fimbrin/plastin-like protein (Cherax quadricarinatus)	P13796	FBgn0024238	-4.8	0.7	5	3	19	77	6.1	5.9
25	645	daphmag3mtv3l2675t1	E9GEV3	Putative uncharacterized protein (Daphnia pulex) Heat shock protein 70 (Daphnia magna)	Q9U639	FBgn0001219	-3	0.3	3	2	71	77	5.5	5.5
25	645	daphmag3mtv3l5260t1	Q1JUB0	Vitellogenin fused with superoxide dismutase (Daphnia magna)	Q7Z1M0	FBgn0003462	-3	0.3	10	2	126	77	5.9	5.5
27	656	daphmag3mtv3l5777t1	E9GGB3	Putative uncharacterized protein (Daphnia pulex) Mitochondrial import receptor subunit TOM70 (Camponotus floridanus)	O94826	FBgn0032397	-4.9	0.6	3	3	66	77	5.4	5.7
27	656	daphmag3mtv3l549t4	E9HT02	Putative uncharacterized protein (Daphnia pulex) Magphinin-alpha (Mus musculus)	Q8K4L4	NA	-4.9	0.6	2	3	47	77	6	5.7
27	656	daphmag3mtv3l5260t1	Q1JUB0	Vitellogenin fused with superoxide dismutase (Daphnia magna)	Q7Z1M0	FBgn0003462	-4.9	0.6	4	3	126	77	5.9	5.7
7 b	679	daphmag3mtv3l9455t1	E9HEE5	Putative uncharacterized protein (Daphnia pulex) Troponin H isoform 1 (Apis mellifera)	P36188	FBgn0004028	3.5	0.3	3	1	44	74	4.8	4.7
8 b	689	daphmag3mtv3l9455t1	E9HEE5	Putative uncharacterized protein (Daphnia pulex) Troponin H isoform 1 (Apis mellifera)	P36188	FBgn0004028	3.1	0.2	3	2	44	75	4.8	4.6
8 b	689	daphmag3mtv3l7309t1	E9FUC8	Putative uncharacterized protein (Daphnia pulex) Serologically defined colon cancer antigen 3-like protein (Harpegnathos saltator)	Q96C92	FBgn0010830	3.1	0.2	5	2	47	75	4.9	4.6
29	1014	daphmag3mtv3l7980t1	E9HFW3	Putative uncharacterized protein (Daphnia pulex) COP9 signalosome complex subunit 3 (Danio rerio)	Q6P2U9	FBgn0027055	3.5	0.5	4	2	51	60	5.7	5.8
29	1014	daphmag3mtv3l12106t1	E9H8Q4	Putative uncharacterized protein VTG4 (Daphnia pulex) Vitellogenin fused with superoxide dismutase (Daphnia pulex)	Q868N5	NA	3.5	0.5	11	2	66	60	5.3	5.8
10 b	1063	daphmag3mtv3l10909t1	E9FQP0	ATP synthase subunit beta (Daphnia pulex)	Q05825	FBgn0010217	3.9	0	5	1	56	58	5.4	4.9
12 b	1109	daphmag3mtv3l7094t1	Q9NA03	Actin (Daphnia magna)	P07837	FBgn0000046	3.1	0.8	13	3	42	55	5.3	5.3
12 b	1109	daphmag3mtv3l15685t3	E9H4D1	Putative uncharacterized protein (Daphnia pulex) Elongation factor 1-gamma (Aedes aegypti)	P12261	FBgn0029176	3.1	0.8	4	3	12	55	4.8	5.3
12 b	1109	daphmag3mtv3l15685t1	E9H4D1	Putative uncharacterized protein (Daphnia pulex) Zgc:163074 protein (Danio rerio)	P12261	FBgn0029176	3.1	0.8	6	3	38	55	6.2	5.3
31	1130	daphmag3mtv3l385t1	E9GVW1	Putative uncharacterized protein (Daphnia pulex) Vitellogenin fused with superoxide dismutase (Daphnia magna)	Q54TW8	FBgn0003462	-3.1	0.4	10	1	246	54	6.5	5.8
32	1132	daphmag3mtv3l4753t1	E9FYD4	Putative uncharacterized protein (Daphnia pulex) Protein disulfide-isomerase A6 (Acromyrmex echinatior)	Q15084	FBgn0025678	-6.3	0.3	2	4	47	54	5.4	5.7
32	1132	daphmag3mtv3l385t1	E9GVW1	Putative uncharacterized protein (Daphnia pulex) Vitellogenin fused with superoxide dismutase (Daphnia magna)	Q54TW8	FBgn0003462	-6.3	0.3	24	4	246	54	6.5	5.7
32	1132	daphmag3mtv3l10154t1	E9G7M0	Putative uncharacterized protein (Daphnia pulex) OTU domain-containing protein 6B (Xenopus laevis)	Q6GM06	FBgn0026738	-6.3	0.3	6	4	34	54	5.7	5.7
32	1132	daphmag3mtv3l15317t1	B7PBG2	Actin, putative (Ixodes scapularis)	P10987	FBgn0000042	-6.3	0.3	3	4	43	54	5.4	5.7
14 b	1190	daphmag3mtv3l7094t1	Q9NA03	Actin (Daphnia magna)	P07837	FBgn0000046	3.3	0.7	14	1	42	51	5.3	5
15 b	1191	daphmag3mtv3l7094t1	Q9NA03	Actin (Daphnia magna)	P07837	FBgn0000046	14.3	1.8	43	2	42	51	5.3	5
15 b	1191	daphmag3mtv3l12374t1	E9HUJ5	Putative uncharacterized protein (Daphnia pulex) Succinyl-CoA ligase [ADP-forming] subunit beta, mitochondrial (Harpegnathos saltator)	Q9Z2I9	FBgn0037643	14.3	1.8	6	2	49	51	5.6	5
16 b	1239	daphmag3mtv3l7094t1	Q9NA03	Actin (Daphnia magna)	P07837	FBgn0000046	3.8	1.1	18	2	42	49	5.3	4.9
16 b	1239	daphmag3mtv3l5098t1	E9H264	Putative uncharacterized protein (Daphnia pulex) Lysosomal alpha-mannosidase (Culex quinquefasciatus)	Q8VHC8	FBgn0027611	3.8	1.1	4	2	115	49	5.3	4.9
17 b	1249	daphmag3mtv3l7094t1	Q9NA03	Actin (Daphnia magna)	P07837	FBgn0000046	12.4	1.8	21	2	42	48	5.3	4.7
17 b	1249	daphmag3mtv3l15832t1	E9H9C4	Endo-beta-1,4-mannanase (Daphnia pulex)	Q8WPJ2	NA	12.4	1.8	9	2	40	48	4.7	4.7
18 b	1255	daphmag3mtv3l7094t1	Q9NA03	Actin (Daphnia magna)	P07837	FBgn0000046	13.2	1.6	17	1	42	48	5.3	4.6
19 b	1317	daphmag3mtv3l5260t1	Q1JUB0	Vitellogenin fused with superoxide dismutase (Daphnia magna)	Q7Z1M0	FBgn0003462	3.3	0.4	7	2	126	46	5.9	5.6
19 b	1317	daphmag3mtv3l12106t1	E9H8Q4	Putative uncharacterized protein VTG4 (Daphnia pulex) Vitellogenin fused with superoxide dismutase (Daphnia pulex)	Q868N5	NA	3.3	0.4	8	2	66	46	5.3	5.6
20 b	1352	daphmag3mtv3l16198t1	E9GE24	Putative uncharacterized protein (Daphnia pulex) Retinol dehydratase (Danaus plexippus)	Q8JG30	FBgn0033887	3	0.1	6	1	39	45	6.3	6.5
37	1390	daphmag3mtv3l5260t1	Q1JUB0	Vitellogenin fused with superoxide dismutase (Daphnia magna)	Q7Z1M0	FBgn0003462	-4.5	0.8	6	1	126	42	5.9	5.3
21 b	1393	daphmag3mtv3l21933t1	E9GF36	Glyceraldehyde-3-phosphate dehydrogenase (Daphnia pulex)	P07487	FBgn0001092	4.2	0.3	4	1	19	43	5.9	6.4
22 b	1410	daphmag3mtv3l8855t1	E9GJ13	Fructose-bisphosphate aldolase (Daphnia pulex)	P07764	FBgn0000064	3.5	0.5	26	1	40	42	6.7	6
40	1425	daphmag3mtv3l5260t1	Q1JUB0	Vitellogenin fused with superoxide dismutase (Daphnia magna)	Q7Z1M0	FBgn0003462	-7.1	0.8	6	1	126	41	5.9	5.8
41	1427	daphmag3mtv3l5260t1	Q1JUB0	Vitellogenin fused with superoxide dismutase (Daphnia magna)	Q7Z1M0	FBgn0003462	-6.2	0.7	8	1	126	41	5.9	5.6
43	1440	daphmag3mtv3l385t1	E9GVW1	Putative uncharacterized protein (Daphnia pulex) Vitellogenin fused with superoxide dismutase (Daphnia magna)	Q54TW8	FBgn0003462	-3.4	0.5	4	2	246	41	6.5	6.2
43	1440	daphmag3mtv3l15831t1	E9GIJ8	Putative uncharacterized protein (Daphnia pulex) Serine threonine-protein kinase, putative (Pediculus humanus subsp. corporis)	Q09499	FBgn0026371	-3.4	0.5	5	2	32	41	5.9	6.2
45	1462	daphmag3mtv3l5260t1	Q1JUB0	Vitellogenin fused with superoxide dismutase (Daphnia magna)	Q7Z1M0	FBgn0003462	-9.4	0.4	46	1	126	40	5.9	5.4
46	1468	daphmag3mtv3l5260t1	Q1JUB0	Vitellogenin fused with superoxide dismutase (Daphnia magna)	Q7Z1M0	FBgn0003462	-10.4	0.5	39	1	126	40	5.9	5.6
47	1469	daphmag3mtv3l5260t1	Q1JUB0	Vitellogenin fused with superoxide dismutase (Daphnia magna)	Q7Z1M0	FBgn0003462	-3.5	0.3	3	1	126	40	5.9	5.7
48	1479	daphmag3mtv3l5260t1	Q1JUB0	Vitellogenin fused with superoxide dismutase (Daphnia magna)	Q7Z1M0	FBgn0003462	-9.2	0.6	5	1	126	39	5.9	5.8
49	1517	daphmag3mtv3l5260t1	Q1JUB0	Vitellogenin fused with superoxide dismutase (Daphnia magna)	Q7Z1M0	FBgn0003462	-8.6	0.6	10	1	126	38	5.9	5.4
50	1532	daphmag3mtv3l5260t1	Q1JUB0	Vitellogenin fused with superoxide dismutase (Daphnia magna)	Q7Z1M0	FBgn0003462	-5.8	0.5	5	1	126	37	5.9	6.1
51	1537	daphmag3mtv3l5260t1	Q1JUB0	Vitellogenin fused with superoxide dismutase (Daphnia magna)	Q7Z1M0	FBgn0003462	-5.7	0.2	13	1	126	37	5.9	5.6
53	1548	daphmag3mtv3l13490t1	E9FRJ4	Putative uncharacterized protein (Daphnia pulex) Methionine adenosyltransferase 2 subunit beta (Rattus norvegicus)	Q5U2R0	NA	-4.6	0.1	10	2	33	37	6.1	6.4
53	1548	daphmag3mtv3l5260t1	Q1JUB0	Vitellogenin fused with superoxide dismutase (Daphnia magna)	Q7Z1M0	FBgn0003462	-4.6	0.1	9	2	126	37	5.9	6.4
23 b	1551	daphmag3mtv3l5260t1	Q1JUB0	Vitellogenin fused with superoxide dismutase (Daphnia magna)	Q7Z1M0	FBgn0003462	3.6	0.3	12	3	126	37	5.9	5.1
23 b	1551	daphmag3mtv3l16760t1	E9HRW1	Putative uncharacterized protein (Daphnia pulex) Cuticular protein analogous to peritrophins 3-A1 (Tribolium castaneum)	O76217	FBgn0031097	3.6	0.3	11	3	27	37	5.1	5.1
23 b	1551	daphmag3mtv3l16212t1	E9H4E7	Putative uncharacterized protein (Daphnia pulex) Ribosomal protein L7a (Lysiphlebus testaceipes)	P32429	FBgn0014026	3.6	0.3	3	3	31	37	10.9	5.1
55	1555	daphmag3mtv3l5260t1	Q1JUB0	Vitellogenin fused with superoxide dismutase (Daphnia magna)	Q7Z1M0	FBgn0003462	-3.7	0	6	1	126	36	5.9	6.2
56	1560	daphmag3mtv3l385t1	E9GVW1	Putative uncharacterized protein (Daphnia pulex) Vitellogenin fused with superoxide dismutase (Daphnia magna)	Q54TW8	FBgn0003462	-3.2	0.1	17	2	246	36	6.5	6
56	1560	daphmag3mtv3l8231t1	E9FV57	Putative uncharacterized protein (Daphnia pulex) Arginine kinase (Artemia franciscana)	Q95V58	FBgn0000116	-3.2	0.1	4	2	27	36	5.1	6
24 b	1569	daphmag3mtv3l5260t1	Q1JUB0	Vitellogenin fused with superoxide dismutase (Daphnia magna)	Q7Z1M0	FBgn0003462	3.1	0.2	8	2	126	36	5.9	4.9
24 b	1569	daphmag3mtv3l10909t1	E9FQP0	ATP synthase subunit beta (Daphnia pulex)	Q05825	FBgn0010217	3.1	0.2	12	2	56	36	5.4	4.9
25 b	1571	daphmag3mtv3l5260t1	Q1JUB0	Vitellogenin fused with superoxide dismutase (Daphnia magna)	Q7Z1M0	FBgn0003462	5.2	0	7	4	126	36	5.9	5.1
25 b	1571	daphmag3mtv3l16760t1	E9HRW1	Putative uncharacterized protein (Daphnia pulex) Cuticular protein analogous to peritrophins 3-A1 (Tribolium castaneum)	O76217	FBgn0031097	5.2	0	9	4	27	36	5.1	5.1
25 b	1571	daphmag3mtv3l14478t1	E9H6I3	Putative uncharacterized protein (Daphnia pulex) 26S protease regulatory subunit S10B (Harpegnathos saltator)	P62333	FBgn0028685	5.2	0	6	4	46	36	6.3	5.1
25 b	1571	daphmag3mtv3l12106t1	E9H8Q4	Putative uncharacterized protein VTG4 (Daphnia pulex) Vitellogenin fused with superoxide dismutase (Daphnia pulex)	Q868N5	NA	5.2	0	8	4	66	36	5.3	5.1
26 b	1592	daphmag3mtv3l5260t1	Q1JUB0	Vitellogenin fused with superoxide dismutase (Daphnia magna)	Q7Z1M0	FBgn0003462	4.6	0	3	2	126	35	5.9	5.1
26 b	1592	daphmag3mtv3l12106t1	E9H8Q4	Putative uncharacterized protein VTG4 (Daphnia pulex) Vitellogenin fused with superoxide dismutase (Daphnia pulex)	Q868N5	NA	4.6	0	4	2	66	35	5.3	5.1
27 b	1631	daphmag3mtv3l15825t1	E9G2U5	Alpha-carbonic anhydrase (Daphnia pulex)	P14141	FBgn0027844	4.2	0.8	4	2	30	33	5.8	6
27 b	1631	daphmag3mtv3l12106t1	E9H8Q4	Putative uncharacterized protein VTG4 (Daphnia pulex) Vitellogenin fused with superoxide dismutase (Daphnia pulex)	Q868N5	NA	4.2	0.8	6	2	66	33	5.3	6
59	1658	daphmag3mtv3l7424t1	E9GTZ4	Putative uncharacterized protein (Daphnia pulex) Prohibitin protein WPH (Danaus plexippus)	P24156	FBgn0002031	-3.5	0.2	3	1	30	32	5.8	5.7
28 b	1708	daphmag3mtv3l8231t1	E9FV57	Putative uncharacterized protein (Daphnia pulex) Arginine kinase (Artemia franciscana)	Q95V58	FBgn0000116	3.6	1.1	9	3	27	30	5.1	5.1
28 b	1708	daphmag3mtv3l7094t1	Q9NA03	Actin (Daphnia magna)	P07837	FBgn0000046	3.6	1.1	5	3	42	30	5.3	5.1
28 b	1708	daphmag3mtv3l13497t1	E9G3M7	Putative uncharacterized protein (Daphnia pulex) Eukaryotic translation initiation factor 4E (Acromyrmex echinatior)	P48597	FBgn0015218	3.6	1.1	5	3	25	30	5.1	5.1
60	1710	daphmag3mtv3l5260t1	Q1JUB0	Vitellogenin fused with superoxide dismutase (Daphnia magna)	Q7Z1M0	FBgn0003462	-14.4	1.3	11	1	126	30	5.9	6.7
61	1714	daphmag3mtv3l5260t1	Q1JUB0	Vitellogenin fused with superoxide dismutase (Daphnia magna)	Q7Z1M0	FBgn0003462	-9.7	0.9	3	1	126	30	5.9	6.4
62	1735	daphmag3mtv3l5260t1	Q1JUB0	Vitellogenin fused with superoxide dismutase (Daphnia magna)	Q7Z1M0	FBgn0003462	-14.6	0.9	19	1	126	30	5.9	6.7
63	1741	daphmag3mtv3l5260t1	Q1JUB0	Vitellogenin fused with superoxide dismutase (Daphnia magna)	Q7Z1M0	FBgn0003462	-5.6	0.7	5	1	126	29	5.9	6.3
64	1758	daphmag3mtv3l21417t1	E9HCF1	Putative uncharacterized protein (Daphnia pulex) Probable phosphomannomutase (Drosophila melanogaster)	Q9VTZ6	FBgn0036300	4.2	1	3	1	16	28	7.9	5.4
65	1778	daphmag3mtv3l5260t1	Q1JUB0	Vitellogenin fused with superoxide dismutase (Daphnia magna)	Q7Z1M0	FBgn0003462	-3.1	0.1	3	1	126	28	5.9	5.8
31 b	1817	daphmag3mtv3l7094t1	Q9NA03	Actin (Daphnia magna)	P07837	FBgn0000046	8.6	0.7	4	1	42	26	5.3	5.2
32 b	1834	daphmag3mtv3l7635t2	E9H1W5	Putative uncharacterized protein (Daphnia pulex) 14-3-3 zeta (Artemia franciscana)	Q2F637	FBgn0004907	3.5	0	4	1	39	25	8.5	4.5
68	1912	daphmag3mtv3l5260t1	Q1JUB0	Vitellogenin fused with superoxide dismutase (Daphnia magna)	Q7Z1M0	FBgn0003462	-6.7	0.4	8	1	126	23	5.9	6.4
39 b	1929	daphmag3mtv3l7285t1	E9GDV0	Putative uncharacterized protein (Daphnia pulex) Cuticle protein (Artemia franciscana)	Q9V7U0	FBgn0033869	10.2	0.7	7	1	19	22	5.7	4.5
43 b	1957	daphmag3mtv3l20379t3	E9HPJ8	Putative uncharacterized protein (Daphnia pulex) Cuticle protein1b (Daphnia magna)	P27779	FBgn0000551	5.3	0.6	9	1	22	21	5.5	4.4
40 b	1981	daphmag3mtv3l8582t2	E9HPK7	Putative uncharacterized protein (Daphnia pulex) Cuticle protein1c (Daphnia magna)	P92192	FBgn0086900	9.2	0.6	12	1	39	19	5.1	4.9
74	1992	daphmag3mtv3l5260t1	Q1JUB0	Vitellogenin fused with superoxide dismutase (Daphnia magna)	Q7Z1M0	FBgn0003462	-5.7	0.4	5	1	126	19	5.9	5.4
75	1993	daphmag3mtv3l5260t1	Q1JUB0	Vitellogenin fused with superoxide dismutase (Daphnia magna)	Q7Z1M0	FBgn0003462	-9.2	0.7	3	1	126	19	5.9	6.1
76	1997	daphmag3mtv3l5260t1	Q1JUB0	Vitellogenin fused with superoxide dismutase (Daphnia magna)	Q7Z1M0	FBgn0003462	-7.6	0.7	5	1	126	19	5.9	5.7
41 b	2008	daphmag3mtv3l18463t2	E9FZ29	Putative uncharacterized protein (Daphnia pulex) Nucleoside diphosphate kinase (Orseolia oryzae)	P08879	FBgn0000150	14	0.2	6	1	17	18	6.2	5
77	2010	daphmag3mtv3l5260t1	Q1JUB0	Vitellogenin fused with superoxide dismutase (Daphnia magna)	Q7Z1M0	FBgn0003462	-3.6	0.1	4	1	126	18	5.9	6.1
78	2026	daphmag3mtv3l17115t1	Q1JUB1	Vitellogenin fused with superoxide dismutase (Daphnia magna)	Q9BPS0	FBgn0000395	-5	0.6	4	1	42	17	7.5	6.5
79	2031	daphmag3mtv3l17115t1	Q1JUB1	Vitellogenin fused with superoxide dismutase (Daphnia magna)	Q9BPS0	FBgn0000395	-5.8	0.3	5	1	42	17	7.5	5.9
81	2060	daphmag3mtv3l16673t1	Q1JUB1	Vitellogenin fused with superoxide dismutase (Daphnia magna)	Q868N5	FBgn0000395	-4.1	0.3	11	1	34	15	8.2	6.5
83	2088	daphmag3mtv3l16673t1	Q1JUB1	Vitellogenin fused with superoxide dismutase (Daphnia magna)	Q868N5	FBgn0000395	-6.2	0.2	4	1	34	14	8.2	5.9
84	2102	daphmag3mtv3l16673t1	Q1JUB1	Vitellogenin fused with superoxide dismutase (Daphnia magna)	Q868N5	FBgn0000395	-6.8	0.3	8	1	34	13	8.2	5.9
85	2103	daphmag3mtv3l5260t1	Q1JUB0	Vitellogenin fused with superoxide dismutase (Daphnia magna)	Q7Z1M0	FBgn0003462	-8.7	0.8	9	1	126	13	5.9	5.3
86	2109	daphmag3mtv3l16673t1	Q1JUB1	Vitellogenin fused with superoxide dismutase (Daphnia magna)	Q868N5	FBgn0000395	-6.8	0.1	5	1	34	13	8.2	5.9
87	2114	daphmag3mtv3l5260t1	Q1JUB0	Vitellogenin fused with superoxide dismutase (Daphnia magna)	Q7Z1M0	FBgn0003462	-5.7	0.6	5	1	126	13	5.9	5.7
88	2121	daphmag3mtv3l5260t1	Q1JUB0	Vitellogenin fused with superoxide dismutase (Daphnia magna)	Q7Z1M0	FBgn0003462	-13	0.6	13	1	126	12	5.9	5.3
89	2123	daphmag3mtv3l5260t1	Q1JUB0	Vitellogenin fused with superoxide dismutase (Daphnia magna)	Q7Z1M0	FBgn0003462	-5.9	0.5	8	1	126	12	5.9	5.7
90	2126	daphmag3mtv3l5260t1	Q1JUB0	Vitellogenin fused with superoxide dismutase (Daphnia magna)	Q7Z1M0	FBgn0003462	-6.8	0.5	4	1	126	12	5.9	5.7
92	2134	daphmag3mtv3l5260t1	Q1JUB0	Vitellogenin fused with superoxide dismutase (Daphnia magna)	Q7Z1M0	FBgn0003462	-12.6	0.5	6	1	126	12	5.9	5.7
93	2136	daphmag3mtv3l5260t1	Q1JUB0	Vitellogenin fused with superoxide dismutase (Daphnia magna)	Q7Z1M0	FBgn0003462	-5.1	0.1	8	1	126	14	5.9	5
42 b	2159	daphmag3mtv3l10909t1	E9FQP0	ATP synthase subunit beta (Daphnia pulex)	Q05825	FBgn0010217	5.2	0.2	6	1	56	11	5.4	5.2
