# Supplementary material for: Proteomic analysis of Daphnia magna hints at molecular pathways involved in defensive plastic responses
Source: BMC Genomics. 2014 Apr 24;15:306. doi: 10.1186/1471-2164-15-306 (PMC4236883; doi:10.1186/1471-2164-15-306)
Supplement: Additional file 2 — Spot data. Data of all identified spots, for more details see Additional file 3. [file 1471-2164-15-306-S2.pdf]

Archive with 26 entries (26 files):
- spotdata/pick2/KO89709-decyder.xls
- spotdata/pick2/ratiosd.xls
- spotdata/pick2/21-45.xls
- spotdata/pick2/1-20.xls
- spotdata/pick2/readme.docx
- spotdata/pick2/KO89709-decyder.txt
- spotdata/pick2/readme.txt
- spotdata/pick2/ratiosd.txt
- spotdata/pick2/21-45.tab
- spotdata/pick2/1-20.tab
- spotdata/pick1/pick-2.xls
- spotdata/pick1/81-93.xls
- spotdata/pick1/61-80.xls
- spotdata/pick1/41-60.xls
- spotdata/pick1/21-40.xls
- spotdata/pick1/1-20.xls
- spotdata/pick1/ratiosd.xls
- spotdata/pick1/readme.docx
- spotdata/pick1/readme.txt
- spotdata/pick1/pick-2.txt
- spotdata/pick1/ratiosd.txt
- spotdata/pick1/81-93.tab
- spotdata/pick1/61-80.tab
- spotdata/pick1/41-60.tab
- spotdata/pick1/21-40.tab
- spotdata/pick1/1-20.tab
