# Supplementary material for: Proteomic analysis of Daphnia magna hints at molecular pathways involved in defensive plastic responses
Source: BMC Genomics. 2014 Apr 24;15:306. doi: 10.1186/1471-2164-15-306 (PMC4236883; doi:10.1186/1471-2164-15-306)
Supplement: Additional file 2 — Spot data. Data of all identified spots, for more details see Additional file 3. [file 1471-2164-15-306-S2.pdf › spotdata/pick2/KO89709-decyder.xls]

## Sheet: Tabelle1
467	1840 , 365
572	1193 , 384
580	1107 , 386
581	1154 , 387
603	1254 , 387
619	1223 , 392
679	968 , 446
689	938 , 448
1014	1968 , 618
1063	1191 , 630
1085	1194 , 649
1109	1537 , 660
1119	1645 , 666
1190	1231 , 714
1191	1294 , 717
1239	1181 , 753
1249	1013 , 758
1255	946 , 763
1317	1778 , 905
1352	2547 , 874
1393	2480 , 925
1410	2115 , 915
1551	1351 , 1006
1569	1174 , 1008
1571	1349 , 1030
1592	1347 , 1053
1631	2155 , 1129
1708	1360 , 1159
1758	1632 , 1191
1803	1204 , 1315
1817	1396 , 1318
1834	842 , 1309
1873	1722 , 1352
1929	869 , 1348
1954	950 , 1376
1957	845 , 1388
1958	871 , 1380
1973	1120 , 1534
1929	871 , 1413
1981	1162 , 1542
2008	1263 , 1599
2159	1398 , 1981
1957	b04
1958	b05
1975	b06
