# Supplementary material for: Proteomic analysis of Daphnia magna hints at molecular pathways involved in defensive plastic responses
Source: BMC Genomics. 2014 Apr 24;15:306. doi: 10.1186/1471-2164-15-306 (PMC4236883; doi:10.1186/1471-2164-15-306)
Supplement: Additional file 2 — Spot data. Data of all identified spots, for more details see Additional file 3. [file 1471-2164-15-306-S2.pdf › spotdata/pick2/ratiosd.xls]

## Sheet: Tabelle1
Master.No	Av..Ratio	sd	T.test	check
302	-4	0.3	0.024	-3.96
306	-5.3	0.3	0.011	-5.3
309	-5.4	0.2	0.016	-5.37
320	-4.6	0.1	0.024	-4.61
326	-3.8	0.4	0.021	-3.8
330	-4.4	0.2	0.015	-4.37
331	-4.1	0.1	0.018	-4.15
332	-3.9	0.2	0.022	-3.89
335	-6.7	0.3	0.013	-6.71
366	-3.6	0.1	0.044	-3.59
378	-3.7	0	0.033	-3.73
384	-4.2	0.1	0.049	-4.19
410	-4.4	0.2	0.039	-4.4
432	-5.6	0.3	0.017	-5.57
438	-3.7	0.1	0.037	-3.7
451	-3.9	0.1	0.031	-3.87
467	3.5	0.1	0.015	3.48
488	3.1	0.6	0.029	3.05
570	-4.1	0	0.02	-4.1
571	-4.1	0.1	0.019	-4.15
572	7.7	0.1	0.01	7.72
580	7	0.1	0.011	6.97
581	11.1	0.1	0.014	11.06
603	4.6	0.2	0.017	4.57
619	6.2	0.1	0.015	6.2
631	-10.1	1.2	0.017	-10.07
637	-5.2	0.6	0.028	-5.19
641	-19.6	1.2	0.016	-19.63
644	-4.8	0.7	0.03	-4.78
645	-3	0.3	0.031	-3.01
647	-4.4	0.6	0.024	-4.41
653	3.1	0.2	0.018	3.09
656	-4.9	0.6	0.021	-4.92
662	3.3	0.1	0.014	3.33
679	3.5	0.3	0.019	3.49
689	3.1	0.2	0.016	3.1
761	-3.2	0.6	0.036	-3.2
765	-9.8	1	0.026	-9.8
916	-5.9	0.4	0.016	-5.86
1014	3.5	0.5	0.041	3.46
1063	3.9	0	0.017	3.93
1085	4.5	0.4	0.028	4.52
1104	3.7	0.5	0.024	3.69
1109	3.1	0.8	0.043	3.1
1119	3.6	0.4	0.035	3.61
1130	-3.1	0.4	0.018	-3.13
1132	-6.3	0.3	0.023	-6.32
1171	3.8	0.4	0.018	3.85
1190	3.3	0.7	0.03	3.33
1191	14.3	1.8	0.026	14.3
1239	3.8	1.1	0.047	3.82
1249	12.4	1.8	0.035	12.36
1255	13.2	1.6	0.033	13.21
1317	3.3	0.4	0.02	3.33
1338	3.1	0	0.028	3.06
1352	3	0.1	0.024	3.01
1366	-4.3	0.8	0.016	-4.3
1390	-4.5	0.8	0.02	-4.45
1393	4.2	0.3	0.032	4.17
1398	3.8	0.3	0.028	3.79
1410	3.5	0.5	0.03	3.5
1415	-3.5	0.5	0.022	-3.51
1425	-7.1	0.8	0.015	-7.13
1427	-6.2	0.7	0.015	-6.24
1435	-5.4	0.5	0.014	-5.41
1440	-3.4	0.5	0.019	-3.44
1443	-5.2	0.4	0.014	-5.17
1446	-4.2	0.6	0.018	-4.22
1452	-3.7	0.4	0.024	-3.69
1462	-9.4	0.4	0.016	-9.44
1468	-10.4	0.5	0.018	-10.37
1469	-3.5	0.3	0.02	-3.47
1479	-9.2	0.6	0.017	-9.16
1480	-12.1	0.5	0.015	-12.08
1499	-4.7	0.5	0.015	-4.69
1500	-3.7	0.5	0.016	-3.67
1506	-6.4	0.6	0.015	-6.38
1509	-5.2	0.4	0.012	-5.16
1517	-8.6	0.6	0.014	-8.56
1527	-6.2	0.8	0.016	-6.21
1531	-5.7	0.3	0.014	-5.66
1532	-5.8	0.5	0.018	-5.75
1537	-5.7	0.2	0.012	-5.72
1538	-5.3	0.2	0.016	-5.34
1540	-3.2	0.5	0.032	-3.16
1545	-4.3	0.1	0.018	-4.34
1548	-4.6	0.1	0.02	-4.57
1550	-4.5	0.2	0.024	-4.45
1551	3.6	0.3	0.016	3.58
1555	-3.7	0	0.017	-3.75
1560	-3.2	0.1	0.032	-3.16
1561	3.2	0.2	0.018	3.17
1569	3.1	0.2	0.015	3.09
1571	5.2	0	0.029	5.15
1586	-4.9	0.2	0.016	-4.91
1590	-4.1	0.1	0.014	-4.12
1592	4.6	0	0.024	4.58
1598	-3.3	0	0.029	-3.27
1623	-3	0.1	0.016	-3.05
1631	4.2	0.8	0.017	4.18
1658	-3.5	0.2	0.018	-3.46
1683	-3.3	0.1	0.014	-3.33
1708	3.6	1.1	0.039	3.55
1710	-14.4	1.3	0.018	-14.37
1712	-3	0	0.029	-3.01
1714	-9.7	0.9	0.016	-9.67
1735	-14.6	0.9	0.016	-14.64
1741	-5.6	0.7	0.024	-5.57
1758	4.2	1	0.034	4.17
1778	-3.1	0.1	0.014	-3.12
1803	3.4	0.4	0.026	3.45
1817	8.6	0.7	0.015	8.58
1822	3	0	0.011	3.01
1834	3.5	0	0.011	3.48
1843	-7.5	0.7	0.012	-7.51
1873	9.2	0.6	0.014	9.16
1886	-6.1	0.4	0.015	-6.14
1889	-5.3	1.1	0.017	-5.3
1893	4.8	0.5	0.023	4.79
1898	-3.7	0.2	0.027	-3.68
1908	-5.7	0.2	0.023	-5.67
1910	-5	0.4	0.014	-5.02
1912	-6.7	0.4	0.018	-6.68
1926	-3.1	0.3	0.014	-3.07
1929	10.2	0.7	0.014	10.25
1930	3.8	0.3	0.014	3.84
1935	-3.6	0.2	0.033	-3.58
1936	-3.6	0.3	0.033	-3.56
1954	7.9	0.7	0.017	7.89
1956	-3.2	0.7	0.019	-3.18
1957	5.3	0.6	0.017	5.3
1958	10.2	1.1	0.016	10.2
1964	-4	0.2	0.017	-4.04
1972	9.8	2.2	0.026	9.8
1973	22.8	0.8	0.015	22.81
1975	33.1	0.8	0.012	33.08
1981	9.2	0.6	0.019	9.18
1990	-4.3	0.3	0.014	-4.27
1991	-5.8	0.5	0.014	-5.83
1992	-5.7	0.4	0.014	-5.72
1993	-9.2	0.7	0.014	-9.19
1997	-7.6	0.7	0.014	-7.59
2007	-5.2	0.2	0.014	-5.16
2008	14	0.2	0.012	14.04
2010	-3.6	0.1	0.017	-3.57
2022	4.5	0.6	0.026	4.47
2026	-5	0.6	0.012	-5.03
2031	-5.8	0.3	0.014	-5.79
2032	-3.4	0.3	0.016	-3.41
2037	-5.1	0.5	0.015	-5.1
2038	-3.7	0.5	0.02	-3.67
2045	-6.4	1	0.015	-6.37
2050	-5.3	0.3	0.014	-5.34
2052	-4.6	0.2	0.016	-4.56
2056	-6.9	0.4	0.011	-6.91
2058	-3	0.1	0.016	-3.02
2060	-4.1	0.3	0.014	-4.07
2062	-3.9	0.1	0.017	-3.89
2066	-5.6	0.3	0.012	-5.63
2088	-6.2	0.2	0.014	-6.24
2095	-5	0.7	0.016	-5.04
2096	-5.3	0.5	0.013	-5.35
2102	-6.8	0.3	0.012	-6.79
2103	-8.7	0.8	0.018	-8.69
2109	-6.8	0.1	0.012	-6.8
2114	-5.7	0.6	0.02	-5.69
2117	-3.1	0.7	0.024	-3.1
2121	-13	0.6	0.015	-12.98
2123	-5.9	0.5	0.015	-5.92
2126	-6.8	0.5	0.015	-6.83
2131	-12.2	0.4	0.014	-12.17
2134	-12.6	0.5	0.012	-12.58
2136	-5.1	0.1	0.015	-5.09
2144	5.1	0.5	0.024	5.12
2148	-4.4	0	0.012	-4.43
2159	5.2	0.2	0.031	5.24
2175	3.4	0.1	0.021	3.4
2195	-3.5	0.5	0.037	-3.55
2211	4.7	1.2	0.037	4.74
