# Supplementary material for: Proteomic analysis of Daphnia magna hints at molecular pathways involved in defensive plastic responses
Source: BMC Genomics. 2014 Apr 24;15:306. doi: 10.1186/1471-2164-15-306 (PMC4236883; doi:10.1186/1471-2164-15-306)
Supplement: Additional file 2 — Spot data. Data of all identified spots, for more details see Additional file 3. [file 1471-2164-15-306-S2.pdf › spotdata/pick2/21-45.xls]

## Sheet: Tabelle1
MS/MS View:Identified Proteins (26)Including 0 Decoys	Accession Number	Iso	Molecular Weight	21 (F054428)	22 (F054429)	23 (F054430)	24 (F054431)	25 (F054432)	26 (F054433)	27 (F054434)	28 (F054435)	29 (F054436)	30 (F054437)	31 (F054438)	32 (F054439)	33 (F054440)	38 (F054441)	39 (F054442)	40 (F054443)	41 (F054444)	42 (F054445)	43 (F054452)	44 (F054454)	45 (F054410)
contaminantP00761	contaminantP00761	NA	24	7	7		9	8		9	10	13			13	10		7	14	10	12		6
KRT9 Keratin, type I cytoskeletal 9	contaminantP35527	NA	62			6	16	4	2	5	7	2			5	12		14	2	9	5		4
KRT2 Keratin, type II cytoskeletal 2 epidermal	contaminantP35908	NA	66			6		4			6					8			3	9
+; offs=45-1175;	daphmag3mtv3l7094t1	NA	42								5	14		4
+; offs=1-3390;	daphmag3mtv3l5260t1	NA	126			12	8	7	3
+; offs=471-1565;	daphmag3mtv3l8855t1	NA	40		26
-; offs=25-1611;	daphmag3mtv3l10909t1	NA	56				12														6
+; offs=51-1841;	daphmag3mtv3l12106t1	NA	66					8	4	6
-; offs=35-775;	daphmag3mtv3l16760t1	NA	27			11		9
glyceraldehyde-3-phosphate dehydrogenase/ARP2_G1807	daphmag3mtv3l21933t1	NA	19	4
conserved protein	daphmag3mtv3l8582t2	NA	39																12
-; offs=416-1132;	daphmag3mtv3l8231t1	NA	27								9
+; offs=37-1185;	daphmag3mtv3l15317t1	NA	43									19
-; offs=3-1217;	daphmag3mtv3l14478t1	NA	46					6
+; offs=2-502;	daphmag3mtv3l7285t1	NA	19															7
conserved protein/ARP2_G113	daphmag3mtv3l20379t3	NA	22																			9
nucleoside-diphosphate kinase nbr-a/ARP2_G1402	daphmag3mtv3l18463t2	NA	17																	6
-; offs=187-999;	daphmag3mtv3l16212t1	NA	31			3
KRT6A Keratin, type II cytoskeletal 6A	contaminantP02538	NA	60													3
-; offs=165-1163;	daphmag3mtv3l7635t2	NA	39												4
-; offs=126-785;	daphmag3mtv3l13497t1	NA	25								5
+; offs=394-3057;	daphmag3mtv3l4480t1	NA	104									4
+; offs=164-976;	daphmag3mtv3l15825t1	NA	30							4
+; offs=468-881;	daphmag3mtv3l8744t3	NA	15									4
KRT1 Keratin, type II cytoskeletal 1	contaminantP04264	NA	66	2	5	13	21	6			8				11	9	2	22	5	12			2
KRT10 Keratin, type I cytoskeletal 10	contaminantP13645	NA	60		6	12	11				7			4	6	11	4	8	7	10	3		3
