# Supplementary material for: Proteomic analysis of Daphnia magna hints at molecular pathways involved in defensive plastic responses
Source: BMC Genomics. 2014 Apr 24;15:306. doi: 10.1186/1471-2164-15-306 (PMC4236883; doi:10.1186/1471-2164-15-306)
Supplement: Additional file 2 — Spot data. Data of all identified spots, for more details see Additional file 3. [file 1471-2164-15-306-S2.pdf › spotdata/pick2/1-20.xls]

## Sheet: Tabelle1
MS/MS View:Identified Proteins (22)Including 0 Decoys	Accession Number	Iso	Molecular Weight	02 (F054409)	04 (F054412)	05 (F054413)	06 (F054414)	07 (F054415)	08 (F054416)	09 (F054417)	10 (F054418)	11 (F054419)	12 (F054420)	14 (F054421)	15 (F054422)	16 (F054423)	17 (F054424)	18 (F054425)	19 (F054426)	20 (F054427)
contaminantP00761	contaminantP00761	NA	24	8			5	4		5			9	4	8		10	6	11
+; offs=45-1175;	daphmag3mtv3l7094t1	NA	42										13	14	43	18	21	17
KRT1 Keratin, type II cytoskeletal 1	contaminantP04264	NA	66	6		5	14	13	7				5	10	9	7				2
KRT10 Keratin, type I cytoskeletal 10	contaminantP13645	NA	60	11		4	24	11	3		5		8	3	4				3
-; offs=138-1718;	daphmag3mtv3l9358t1	NA	59	10		21	23
KRT9 Keratin, type I cytoskeletal 9	contaminantP35527	NA	62				13	17	3		8			6				6	2
+; offs=51-1841;	daphmag3mtv3l12106t1	NA	66							30									8
+; offs=188-1858;	daphmag3mtv3l7734t1	NA	62	8		17
KRT2 Keratin, type II cytoskeletal 2 epidermal	contaminantP35908	NA	66	6			12	5					5
-; offs=613-1878;	daphmag3mtv3l9455t1	NA	44	2		6		3	3
-; offs=143-1495;	daphmag3mtv3l12374t1	NA	49												6
+; offs=50-1063;	daphmag3mtv3l16198t1	NA	39																	6
myosin-2 heavy chain/ARP2_G85	daphmag3mtv3l733t4	NA	204			3
+; offs=3-1079;	daphmag3mtv3l15832t1	NA	40														9
+; offs=3-1007;	daphmag3mtv3l15685t1	NA	38										6
+; offs=1-3390;	daphmag3mtv3l5260t1	NA	126																7
KRT14 Keratin, type I cytoskeletal 14	contaminantP02533	NA	52				7
-; offs=129-1430;	daphmag3mtv3l11111t1	NA	47							7
-; offs=25-1611;	daphmag3mtv3l10909t1	NA	56								5
+; offs=73-1344;	daphmag3mtv3l7309t1	NA	47						5
+; offs=1-306;	daphmag3mtv3l15685t3	NA	12										4
-; offs=2-3049;	daphmag3mtv3l5098t1	(+1)	115													4
