# Supplementary material for: Proteomic analysis of Daphnia magna hints at molecular pathways involved in defensive plastic responses
Source: BMC Genomics. 2014 Apr 24;15:306. doi: 10.1186/1471-2164-15-306 (PMC4236883; doi:10.1186/1471-2164-15-306)
Supplement: Additional file 2 — Spot data. Data of all identified spots, for more details see Additional file 3. [file 1471-2164-15-306-S2.pdf › spotdata/pick2/ratiosd.txt]

"Master.No" "Av..Ratio" "sd" "T.test" "check"
302 -4 0.3 0.024 -3.96
306 -5.3 0.3 0.011 -5.3
309 -5.4 0.2 0.016 -5.37
320 -4.6 0.1 0.024 -4.61
326 -3.8 0.4 0.021 -3.8
330 -4.4 0.2 0.015 -4.37
331 -4.1 0.1 0.018 -4.15
332 -3.9 0.2 0.022 -3.89
335 -6.7 0.3 0.013 -6.71
366 -3.6 0.1 0.044 -3.59
378 -3.7 0 0.033 -3.73
384 -4.2 0.1 0.049 -4.19
410 -4.4 0.2 0.039 -4.4
432 -5.6 0.3 0.017 -5.57
438 -3.7 0.1 0.037 -3.7
451 -3.9 0.1 0.031 -3.87
467 3.5 0.1 0.015 3.48
488 3.1 0.6 0.029 3.05
570 -4.1 0 0.02 -4.1
571 -4.1 0.1 0.019 -4.15
572 7.7 0.1 0.01 7.72
580 7 0.1 0.011 6.97
581 11.1 0.1 0.014 11.06
603 4.6 0.2 0.017 4.57
619 6.2 0.1 0.015 6.2
631 -10.1 1.2 0.017 -10.07
637 -5.2 0.6 0.028 -5.19
641 -19.6 1.2 0.016 -19.63
644 -4.8 0.7 0.03 -4.78
645 -3 0.3 0.031 -3.01
647 -4.4 0.6 0.024 -4.41
653 3.1 0.2 0.018 3.09
656 -4.9 0.6 0.021 -4.92
662 3.3 0.1 0.014 3.33
679 3.5 0.3 0.019 3.49
689 3.1 0.2 0.016 3.1
761 -3.2 0.6 0.036 -3.2
765 -9.8 1 0.026 -9.8
916 -5.9 0.4 0.016 -5.86
1014 3.5 0.5 0.041 3.46
1063 3.9 0 0.017 3.93
1085 4.5 0.4 0.028 4.52
1104 3.7 0.5 0.024 3.69
1109 3.1 0.8 0.043 3.1
1119 3.6 0.4 0.035 3.61
1130 -3.1 0.4 0.018 -3.13
1132 -6.3 0.3 0.023 -6.32
1171 3.8 0.4 0.018 3.85
1190 3.3 0.7 0.03 3.33
1191 14.3 1.8 0.026 14.3
1239 3.8 1.1 0.047 3.82
1249 12.4 1.8 0.035 12.36
1255 13.2 1.6 0.033 13.21
1317 3.3 0.4 0.02 3.33
1338 3.1 0 0.028 3.06
1352 3 0.1 0.024 3.01
1366 -4.3 0.8 0.016 -4.3
1390 -4.5 0.8 0.02 -4.45
1393 4.2 0.3 0.032 4.17
1398 3.8 0.3 0.028 3.79
1410 3.5 0.5 0.03 3.5
1415 -3.5 0.5 0.022 -3.51
1425 -7.1 0.8 0.015 -7.13
1427 -6.2 0.7 0.015 -6.24
1435 -5.4 0.5 0.014 -5.41
1440 -3.4 0.5 0.019 -3.44
1443 -5.2 0.4 0.014 -5.17
1446 -4.2 0.6 0.018 -4.22
1452 -3.7 0.4 0.024 -3.69
1462 -9.4 0.4 0.016 -9.44
1468 -10.4 0.5 0.018 -10.37
1469 -3.5 0.3 0.02 -3.47
1479 -9.2 0.6 0.017 -9.16
1480 -12.1 0.5 0.015 -12.08
1499 -4.7 0.5 0.015 -4.69
1500 -3.7 0.5 0.016 -3.67
1506 -6.4 0.6 0.015 -6.38
1509 -5.2 0.4 0.012 -5.16
1517 -8.6 0.6 0.014 -8.56
1527 -6.2 0.8 0.016 -6.21
1531 -5.7 0.3 0.014 -5.66
1532 -5.8 0.5 0.018 -5.75
1537 -5.7 0.2 0.012 -5.72
1538 -5.3 0.2 0.016 -5.34
1540 -3.2 0.5 0.032 -3.16
1545 -4.3 0.1 0.018 -4.34
1548 -4.6 0.1 0.02 -4.57
1550 -4.5 0.2 0.024 -4.45
1551 3.6 0.3 0.016 3.58
1555 -3.7 0 0.017 -3.75
1560 -3.2 0.1 0.032 -3.16
1561 3.2 0.2 0.018 3.17
1569 3.1 0.2 0.015 3.09
1571 5.2 0 0.029 5.15
1586 -4.9 0.2 0.016 -4.91
1590 -4.1 0.1 0.014 -4.12
1592 4.6 0 0.024 4.58
1598 -3.3 0 0.029 -3.27
1623 -3 0.1 0.016 -3.05
1631 4.2 0.8 0.017 4.18
1658 -3.5 0.2 0.018 -3.46
1683 -3.3 0.1 0.014 -3.33
1708 3.6 1.1 0.039 3.55
1710 -14.4 1.3 0.018 -14.37
1712 -3 0 0.029 -3.01
1714 -9.7 0.9 0.016 -9.67
1735 -14.6 0.9 0.016 -14.64
1741 -5.6 0.7 0.024 -5.57
1758 4.2 1 0.034 4.17
1778 -3.1 0.1 0.014 -3.12
1803 3.4 0.4 0.026 3.45
1817 8.6 0.7 0.015 8.58
1822 3 0 0.011 3.01
1834 3.5 0 0.011 3.48
1843 -7.5 0.7 0.012 -7.51
1873 9.2 0.6 0.014 9.16
1886 -6.1 0.4 0.015 -6.14
1889 -5.3 1.1 0.017 -5.3
1893 4.8 0.5 0.023 4.79
1898 -3.7 0.2 0.027 -3.68
1908 -5.7 0.2 0.023 -5.67
1910 -5 0.4 0.014 -5.02
1912 -6.7 0.4 0.018 -6.68
1926 -3.1 0.3 0.014 -3.07
1929 10.2 0.7 0.014 10.25
1930 3.8 0.3 0.014 3.84
1935 -3.6 0.2 0.033 -3.58
1936 -3.6 0.3 0.033 -3.56
1954 7.9 0.7 0.017 7.89
1956 -3.2 0.7 0.019 -3.18
1957 5.3 0.6 0.017 5.3
1958 10.2 1.1 0.016 10.2
1964 -4 0.2 0.017 -4.04
1972 9.8 2.2 0.026 9.8
1973 22.8 0.8 0.015 22.81
1975 33.1 0.8 0.012 33.08
1981 9.2 0.6 0.019 9.18
1990 -4.3 0.3 0.014 -4.27
1991 -5.8 0.5 0.014 -5.83
1992 -5.7 0.4 0.014 -5.72
1993 -9.2 0.7 0.014 -9.19
1997 -7.6 0.7 0.014 -7.59
2007 -5.2 0.2 0.014 -5.16
2008 14 0.2 0.012 14.04
2010 -3.6 0.1 0.017 -3.57
2022 4.5 0.6 0.026 4.47
2026 -5 0.6 0.012 -5.03
2031 -5.8 0.3 0.014 -5.79
2032 -3.4 0.3 0.016 -3.41
2037 -5.1 0.5 0.015 -5.1
2038 -3.7 0.5 0.02 -3.67
2045 -6.4 1 0.015 -6.37
2050 -5.3 0.3 0.014 -5.34
2052 -4.6 0.2 0.016 -4.56
2056 -6.9 0.4 0.011 -6.91
2058 -3 0.1 0.016 -3.02
2060 -4.1 0.3 0.014 -4.07
2062 -3.9 0.1 0.017 -3.89
2066 -5.6 0.3 0.012 -5.63
2088 -6.2 0.2 0.014 -6.24
2095 -5 0.7 0.016 -5.04
2096 -5.3 0.5 0.013 -5.35
2102 -6.8 0.3 0.012 -6.79
2103 -8.7 0.8 0.018 -8.69
2109 -6.8 0.1 0.012 -6.8
2114 -5.7 0.6 0.02 -5.69
2117 -3.1 0.7 0.024 -3.1
2121 -13 0.6 0.015 -12.98
2123 -5.9 0.5 0.015 -5.92
2126 -6.8 0.5 0.015 -6.83
2131 -12.2 0.4 0.014 -12.17
2134 -12.6 0.5 0.012 -12.58
2136 -5.1 0.1 0.015 -5.09
2144 5.1 0.5 0.024 5.12
2148 -4.4 0 0.012 -4.43
2159 5.2 0.2 0.031 5.24
2175 3.4 0.1 0.021 3.4
2195 -3.5 0.5 0.037 -3.55
2211 4.7 1.2 0.037 4.74
