# Supplementary material for: Proteomic analysis of Daphnia magna hints at molecular pathways involved in defensive plastic responses
Source: BMC Genomics. 2014 Apr 24;15:306. doi: 10.1186/1471-2164-15-306 (PMC4236883; doi:10.1186/1471-2164-15-306)
Supplement: Additional file 2 — Spot data. Data of all identified spots, for more details see Additional file 3. [file 1471-2164-15-306-S2.pdf › spotdata/pick1/pick-2.xls]

## Sheet: Tabelle1
302	1783 , 279
306	1606 , 267
309	1721 , 278
326	2342 , 305
330	2282 , 301
331	2368 , 303
332	2395 , 313
335	2206 , 299
366	1984 , 311
378	2185 , 315
410	1855 , 325
432	1284 , 308
438	1350 , 313
451	1395 , 313
467	1705 , 337
488	1316 , 329
571	669 , 337
572	1000 , 358
603	1088 , 371
619	1030 , 378
631	1919 , 420
637	2146 , 446
641	2043 , 444
644	1859 , 431
645	1522 , 412
647	1810 , 437
656	1673 , 418
765	2017 , 522
1014	1765 , 648
1119	1456 , 708
1130	1768 , 729
1132	1626 , 725
1171	528 , 708
1249	825 , 775
1255	764 , 774
1352	2362 , 927
1390	1297 , 942
1393	2284 , 970
1410	1906 , 966
1425	1749 , 971
1427	1558 , 968
1433	1603 , 967
1440	2123 , 1012
1443	1295 , 974
1462	1434 , 988
1468	1574 , 997
1469	1702 , 1003
1479	1732 , 1013
1517	1430 , 1045
1532	2032 , 1093
1537	1591 , 1064
1538	1788 , 1061
1548	2313 , 1113
1550	2590 , 1121
1555	2057 , 1112
1560	1932 , 1087
1586	1777 , 1103
1598	2597 , 1158
1658	1689 , 1168
1710	2547 , 1277
1714	2270 , 1270
1735	2507 , 1301
1741	2235 , 1291
1758	1425 , 1267
1778	1754 , 1306
1886	2333 , 1465
1898	2044 , 1460
1912	2296 , 1493
1926	2327 , 1545
1929	694 , 1438
1957	540 , 1539
1958	628 , 1511
1975	632 , 1561
1992	1403 , 1633
1993	2015 , 1656
1997	1691 , 1633
2010	1991 , 1683
2026	2369 , 1757
2031	1804 , 1786
2058	1970 , 1808
2060	2366 , 1863
2066	1804 , 1821
2088	1796 , 1862
2102	1795 , 1879
2103	1283 , 1937
2109	1795 , 1920
2114	1659 , 1950
2121	1279 , 1996
2123	1689 , 1981
2126	1657 , 1982
2131	1281 , 2020
2134	1685 , 2014
2136	994 , 2003
