# Supplementary material for: Proteomic analysis of Daphnia magna hints at molecular pathways involved in defensive plastic responses
Source: BMC Genomics. 2014 Apr 24;15:306. doi: 10.1186/1471-2164-15-306 (PMC4236883; doi:10.1186/1471-2164-15-306)
Supplement: Additional file 2 — Spot data. Data of all identified spots, for more details see Additional file 3. [file 1471-2164-15-306-S2.pdf › spotdata/pick1/41-60.xls]

## Sheet: Tabelle1
MS/MS View:Identified Proteins (11)Including 0 Decoys	Accession Number	Iso	Molecular Weight	41 (F054493)	42 (F054494)	43 (F054495)	44 (F054496)	45 (F054497)	46 (F054498)	47 (F054499)	48 (F054500)	49 (F054501)	50 (F054502)	51 (F054503)	52 (F054504)	53 (F054505)	54 (F054506)	55 (F054507)	56 (F054508)	57 (F054509)	58 (F054510)	59 (F054511)	60 (F054512)
+; offs=1-3390;	daphmag3mtv3l5260t1	NA	126	8	5			46	39	3	5	10	5	13		9		6					11
contaminantP00761	contaminantP00761	NA	24	5	3	5	4				3		4	2				4		3			17
KRT1 Keratin, type II cytoskeletal 1	contaminantP04264	NA	66	2				9	6	4		3		18		3		6		3	11		13
KRT10 Keratin, type I cytoskeletal 10	contaminantP13645	NA	60	5	4		4	10	4			4	6	4		12	2	5		5	3	2	7
KRT9 Keratin, type I cytoskeletal 9	contaminantP35527	NA	62	7	5	2		3	2	3		5		14				8		4	8
KRT2 Keratin, type II cytoskeletal 2 epidermal	contaminantP35908	NA	66	2				10								6		3	6		5
+; offs=384-6920;	daphmag3mtv3l385t1	NA	246			4													17
+; offs=90-908;	daphmag3mtv3l7424t1	NA	30																			3
+; offs=42-959;	daphmag3mtv3l13490t1	NA	33													10
-; offs=250-1113;	daphmag3mtv3l15831t1	NA	32			5
-; offs=416-1132;	daphmag3mtv3l8231t1	NA	27																4
