# Supplementary material for: Proteomic analysis of Daphnia magna hints at molecular pathways involved in defensive plastic responses
Source: BMC Genomics. 2014 Apr 24;15:306. doi: 10.1186/1471-2164-15-306 (PMC4236883; doi:10.1186/1471-2164-15-306)
Supplement: Additional file 2 — Spot data. Data of all identified spots, for more details see Additional file 3. [file 1471-2164-15-306-S2.pdf › spotdata/pick1/21-40.xls]

## Sheet: Tabelle1
MS/MS View:Identified Proteins (29)Including 0 Decoys	Accession Number	Iso	Molecular Weight	21 (F054473)	22 (F054474)	23 (F054475)	24 (F054476)	25 (F054477)	26 (F054478)	27 (F054479)	28 (F054480)	29 (F054481)	30 (F054482)	31 (F054483)	32 (F054484)	33 (F054485)	34 (F054486)	35 (F054487)	36 (F054488)	37 (F054489)	38 (F054490)	39 (F054491)	40 (F054492)
contaminantP00761	contaminantP00761	NA	24	4			2				2	5	5		10
KRT1 Keratin, type II cytoskeletal 1	contaminantP04264	NA	66			22				13	12	7	2	11	10				16				3
KRT9 Keratin, type I cytoskeletal 9	contaminantP35527	NA	62	2			4			14	7	6	3	10	4				7		2	3
+; offs=384-6920;	daphmag3mtv3l385t1	NA	246		3	4	3							10	24
KRT10 Keratin, type I cytoskeletal 10	contaminantP13645	NA	60			10				5	3		2	6	11		6		4	4	4		2
-; offs=288-3029;	daphmag3mtv3l5147t1	NA	101															5
+; offs=1-3390;	daphmag3mtv3l5260t1	NA	126					10		4										6			6
KRT2 Keratin, type II cytoskeletal 2 epidermal	contaminantP35908	NA	66							6	4			4	7
+; offs=51-1841;	daphmag3mtv3l12106t1	NA	66		4							11
+; offs=50-1063;	daphmag3mtv3l16198t1	NA	39																12
+; offs=30-2105;	daphmag3mtv3l2732t1	NA	78	15
+; offs=37-1185;	daphmag3mtv3l15317t1	NA	43												3		6	3
glyceraldehyde-3-phosphate dehydrogenase/ARP2_G1807	daphmag3mtv3l21933t1	NA	19																		9
+; offs=471-1565;	daphmag3mtv3l8855t1	NA	40																			9
+; offs=3-1007;	daphmag3mtv3l15685t1	NA	38															7
+; offs=72-1715;	daphmag3mtv3l10134t1	NA	60		5
+; offs=145-1350;	daphmag3mtv3l12313t1	NA	45															7
+; offs=177-1073;	daphmag3mtv3l10154t1	NA	34												6
+; offs=45-1175;	daphmag3mtv3l7094t1	NA	42															6
+; offs=604-2547;	daphmag3mtv3l2675t1	NA	71					3
-; offs=143-1924;	daphmag3mtv3l5777t1	NA	66							3
+; offs=22-1389;	daphmag3mtv3l7980t1	NA	51									4
-; offs=270-1451;	daphmag3mtv3l12126t1	NA	44															5
+; offs=3-503;	daphmag3mtv3l19734t1	NA	19				5
+; offs=3-767;	daphmag3mtv3l9066t1	NA	29				4
+; offs=111-1406;	daphmag3mtv3l4753t1	NA	47												2
414	daphmag3mtv3l549t4	NA	47							2
+; offs=1-306;	daphmag3mtv3l15685t3	NA	12															5
+; offs=160-1611;	daphmag3mtv3l9758t1	NA	54	2
