# Supplementary material for: Proteomic analysis of Daphnia magna hints at molecular pathways involved in defensive plastic responses
Source: BMC Genomics. 2014 Apr 24;15:306. doi: 10.1186/1471-2164-15-306 (PMC4236883; doi:10.1186/1471-2164-15-306)
Supplement: Additional file 2 — Spot data. Data of all identified spots, for more details see Additional file 3. [file 1471-2164-15-306-S2.pdf › spotdata/pick1/81-93.tab]

MS/MS View:Identified Proteins (9)Including 0 Decoys	Accession Number	Iso	Molecular Weight	81 (F054533)	82 (F054534)	83 (F054535)	84 (F054536)	85 (F054537)	86 (F054538)	87 (F054539)	88 (F054540)	89 (F054541)	90 (F054542)	92 (F054460)	93 (F054461)
KRT1 Keratin, type II cytoskeletal 1	contaminantP04264	NA	66	9		18	20				24	22	7	13	15
KRT9 Keratin, type I cytoskeletal 9	contaminantP35527	NA	62	12	3	15	17			4	17	22	9	5	14
KRT10 Keratin, type I cytoskeletal 10	contaminantP13645	NA	60	8	5	7	16	3			16	20	4	9	17
contaminantP00761	contaminantP00761	NA	24	4		3		6	2	5	7	5		6
KRT2 Keratin, type II cytoskeletal 2 epidermal	contaminantP35908	NA	66	5		3	10				12	8		4	20
+; offs=1-3390;	daphmag3mtv3l5260t1	NA	126					9		5	13	8	4	6	8
-; offs=1-906;	daphmag3mtv3l16673t1	NA	34	11		4	8		5
KRT14 Keratin, type I cytoskeletal 14	contaminantP02533	NA	52											7
KRT6A Keratin, type II cytoskeletal 6A	contaminantP02538	NA	60				3							6
