# Supplementary material for: Proteomic analysis of Daphnia magna hints at molecular pathways involved in defensive plastic responses
Source: BMC Genomics. 2014 Apr 24;15:306. doi: 10.1186/1471-2164-15-306 (PMC4236883; doi:10.1186/1471-2164-15-306)
Supplement: Additional file 2 — Spot data. Data of all identified spots, for more details see Additional file 3. [file 1471-2164-15-306-S2.pdf › spotdata/pick1/1-20.tab]

MS/MS View:Identified Proteins (19)Including 0 Decoys	Accession Number	Iso	Molecular Weight	01 (F054447)	02 (F054456)	03 (F054457)	04 (F054458)	06 (F054451)	07 (F054453)	11 (F054463)	12 (F054464)	13 (F054465)	14 (F054466)	15 (F054467)	16 (F054468)	17 (F054469)	18 (F054470)	19 (F054471)	20 (F054472)
+; offs=51-1841;	daphmag3mtv3l12106t1	NA	66	16		1				18		1
-; offs=224-2764;	daphmag3mtv3l4901t1	NA	97									0				0		0
vitellogenin-1 precursor/ARP2_G1053	daphmag3mtv3l27167t1	NA	19	3		1				12		2
-; offs=357-6212;	daphmag3mtv3l733t1	NA	224	0				0		0		2	3	0	0	0	0
+; offs=384-6920;	daphmag3mtv3l385t1	NA	246				4	0	0		0							0
-; offs=128-2662;	daphmag3mtv3l1372t1	NA	94				5	1		0		0					0
-; offs=176-1834;	daphmag3mtv3l10027t1	NA	63	0				3				0		0				0
procollagen-lysine/ARP2_G5470	daphmag3mtv3l7411t4	NA	36
contaminantP00761	contaminantP00761	NA	24	6	0	3	1	2	0	3	0	2	3	2	0	3	2	0	2
KRT1 Keratin, type II cytoskeletal 1	contaminantP04264	NA	66	8	1	2	11	0			1	4	2	14	0	4	1	0	4
+; offs=1-3390;	daphmag3mtv3l5260t1	NA	126	6	1	5	1		0		4	7	2						0
KRT10 Keratin, type I cytoskeletal 10	contaminantP13645	NA	60	3	2	1	13	1	0		5	7	1	8	0	3	1	0	2
KRT2 Keratin, type II cytoskeletal 2 epidermal	contaminantP35908	NA	66	1	2		4			1	1	1		4		0	0	0	3
KRT9 Keratin, type I cytoskeletal 9	contaminantP35527	NA	62	6	2	0	4		0	0	4	3	7	7		2	5		2
KRT14 Keratin, type I cytoskeletal 14	contaminantP02533	NA	52	1	3		3			0	2	0		10		2		0
-; offs=185-2860;	daphmag3mtv3l5343t1	NA	98		3				0			0			0			0
KRT6A Keratin, type II cytoskeletal 6A	contaminantP02538	NA	60	1	5		1						0	5	0
-; offs=188-2959;	daphmag3mtv3l6051t1	NA	101	1	5	3	0								0			0
+; offs=394-3057;	daphmag3mtv3l4480t1	NA	104		10									6
