# Supplementary material for: Proteomic analysis of Daphnia magna hints at molecular pathways involved in defensive plastic responses
Source: BMC Genomics. 2014 Apr 24;15:306. doi: 10.1186/1471-2164-15-306 (PMC4236883; doi:10.1186/1471-2164-15-306)
Supplement: Additional file 5 — R-scripts. [file 1471-2164-15-306-S5.zip]

Archive with 10 entries (9 files):
- scRipts/spotresults.R~
- scRipts/newblast.R
- scRipts/computecomb.R~
- scRipts/dromelblast.R
- scRipts/swissp.newblast.R
- scRipts/further.R~
- scRipts/further.R
- scRipts/spotresults.R
- scRipts/computecomb.R
- scRipts/
