# Supplementary material for: Proteomic analysis of Daphnia magna hints at molecular pathways involved in defensive plastic responses
Source: BMC Genomics. 2014 Apr 24;15:306. doi: 10.1186/1471-2164-15-306 (PMC4236883; doi:10.1186/1471-2164-15-306)
Supplement: Additional file 5 — R-scripts. [file 1471-2164-15-306-S5.zip › scRipts/computecomb.R~]

#######combine pick2 und picktriopsdata
#######doppelte daten werden von picktriops ersetzt

library("biomaRt")
spotdata1 <- read.table("1spotresults.txt",header=TRUE)
spotdata2 <- read.table("2spotresults.txt",header=TRUE)

spotdata2.trans <- transform(spotdata2,spot.all=paste(as.character(spot.all),"b"))

indic.doppelt <- c()
spotdata.all <- c()
for (i in unique(spotdata1$master.all))
  {
    if (sum(spotdata2.trans$master.all==i)>0)
      {
        if (i==1758||i==1014) ###checked manually, better quality in 1 spot map
          {
            indic <- which(spotdata1$master.all==i)
            newspotdata <- spotdata1[indic,]
            indic.d <- which(spotdata2.trans$master.all==i)
            indic.doppelt <- append(indic.doppelt,indic.d)
            cat("take1")
            cat(i)
          }
        else
          {
            indic <- which(spotdata2.trans$master.all==i)
            newspotdata <- spotdata2.trans[indic,]
            indic.doppelt <- append(indic.doppelt,indic)
            cat("doppelt")
            cat(i)
          }
      }
    else
      {
        indic <- which(spotdata1$master.all==i)
        newspotdata <- spotdata1[indic,]
      }
    spotdata.all <- rbind(spotdata.all,newspotdata)
  }
spotdata.combined <- rbind(spotdata.all,spotdata2.trans[-indic.doppelt,])

spotdata.comb.sort <- spotdata.combined[order(spotdata.combined$spot.all,decreasing=TRUE),]
write.table(spotdata.comb.sort,"spotdata.combined.txt",row.names=FALSE)


protein.combined <- list()
for (i in unique(spotdata.combined$acc.all))
  {
    indic <- which(spotdata.combined$acc.all==i)
    protein.combined[[i]]<- spotdata.combined[indic,]
  }


proteindata.comb.sort <- spotdata.combined[order(spotdata.combined$acc.all,decreasing=TRUE),]
write.table(proteindata.comb.sort,"proteindata.combined.txt",row.names=FALSE)


blasti <- read.table("blast.list.txt",header=FALSE)

uniblasti <- read.table("gi2uni.tab",header=TRUE)

uni <- useMart("unimart",dataset="uniprot")


uni.all <- c()
for (i in blasti[,3])
  {
    indic <- which(uniblasti[,1]==i)
    uni.sub <- uniblasti[indic[1],2]
    if (length(uni.sub)<1)
     uni.sub <- NA
    uni.all <- append(uni.all,as.character(uni.sub))
  }

unidata.all <- c()
for (i in uni.all)
  {
    if (is.na(i)==TRUE)
      {
      unidata <- NA
    }
    else
      {
        unidata <- getBM(attributes=c("accession","protein_name","organism"),filters="accession",values=i,mart=uni)
      }
    unidata.all <- rbind(unidata.all,unidata)
  }
    
  
blasti.all.uni <- cbind(blasti,uni.all,unidata.all)


uniproteins <- c()
for (i in 1:length(proteindata.comb.sort[,2]))
  {
    indic <-  which(blasti.all.uni[,2]==as.character(proteindata.comb.sort[i,2]))
    protein.info <- blasti.all.uni[indic,-c(1,2,5)]
    protein.name <- protein.info[,4]
    for (j in 1:length(protein.name))
      {
        check <- grep("uncharacterized",protein.name[j],ignore.case=TRUE)
        if (length(check)!=1)
          if (is.na(protein.name[j])==FALSE)
            break
      }
    uniproteins <- rbind(uniproteins,cbind(proteindata.comb.sort[i,],protein.info[1,],protein.info[j,]))
  }


write.table(uniproteins,"proteins+blast.txt",col.names=TRUE,row.names=FALSE)

write.table(uniproteins[,c(1,2,4,5,6,7,11,12,13,17,18,15)],"proteinstolookat.txt",col.names=TRUE,row.names=FALSE)

spotproteins <- c()
for (i in 1:length(spotdata.comb.sort[,2]))
  {
    indic <-  which(blasti.all.uni[,2]==as.character(spotdata.comb.sort[i,2]))
    protein.info <- blasti.all.uni[indic,-c(1,2,5)]
    protein.name <- protein.info[,4]
    for (j in 1:length(protein.name))
      {
        check <- grep("uncharacterized",protein.name[j],ignore.case=TRUE)
        if (length(check)!=1)
          if (is.na(protein.name[j])==FALSE)
            break
      }
    spotproteins <- rbind(spotproteins,cbind(spotdata.comb.sort[i,],protein.info[1,],protein.info[j,]))
  }


write.table(spotproteins,"spots+blast.txt",col.names=TRUE,row.names=FALSE)

write.table(spotproteins[,c(1,2,4,5,6,7,11,12,13,17,18,15)],"spotstolookat.txt",col.names=TRUE,row.names=FALSE)

## godata.all <- c()
## for (j in unique(uniproteins[,11]))
##   {
##      godata <- getBM(attributes=c("accession","protein_name","organism","go_id","go_name"),filters="accession",values=j,mart=uni)
##      godata.all <- rbind(godata.all,godata)
##    }

## write.table(godata.all,"godata.txt",col.names=TRUE,row.names=FALSE)

## go.count <- c()
## for ( i in unique(godata.all$"go_name"))
##   {
##     count <- length(which(godata.all$"go_name"==i))
##     go.count <- rbind(go.count,cbind(i,count))
##   }

## go.count[order(as.numeric(go.count[,2]),decreasing=TRUE),]
