# Supplementary material for: Proteomic analysis of Daphnia magna hints at molecular pathways involved in defensive plastic responses
Source: BMC Genomics. 2014 Apr 24;15:306. doi: 10.1186/1471-2164-15-306 (PMC4236883; doi:10.1186/1471-2164-15-306)
Supplement: Additional file 5 — R-scripts. [file 1471-2164-15-306-S5.zip › scRipts/dromelblast.R]

library(bio3d)
library(Biostrings)
library(seqinr)
library(biomaRt)

file <- "dmagnacontarm90.fasta"


magnadb <- readFASTA(file) ####unirechner ubuntu precise panglion
#magnadb <- readBStringSet(file, format="fasta",nrec=-1L, skip=0L, use.names=TRUE)


mydata <- read.table("proteindata.combined.txt",header=TRUE)

myproteins <- unique(mydata$acc.all)
mart <- useMart("ensembl","dmelanogaster_gene_ensembl")

data.all <- data.frame()
for (i in myproteins)
    {
      entry <- grep(i,names(magnadb))
      #protein <- strsplit(names(magnadb[entry])," ")[[1]][1]
      #seq <- toString(magnadb[entry])
      protein.indi <- grep(i,magnadb)  #####unirechner
      seq<- magnadb[[protein.indi]][[2]]
      pI <- computePI(s2c(seq))
      cat(paste("...found",i))
      for (k in 1:5)
        {
          blastok <- try(blast <- blast.pdb(seq,database="nr"), silent=TRUE)
          if (is.list(blastok)==FALSE)
            {
              cat(i)
              cat(paste("\t",k))
              cat("Zzzzzzzzzz")
              Sys.sleep(3)
            }
          else
            {
              indic.fly<- grep("AA",blast$pdb.id)
              for (l in indic.fly)
                {
                  check <- strsplit(blast$pdb.id[l],".",fixed=TRUE)[[1]][1]
                  fly<- getBM(attributes="flybase_gene_id",filters="protein_id",values=check,mart=mart) ####konvertiert genbank id in flybase ID
                  if (length(fly[,1])>0)
                    {
                      data.sub<- cbind(i,fly[1,1],blast$evalue[l])
                      data.all <- rbind(data.all,data.sub)
                      cat(paste(i,"done"))
                      break
                    }
                }
              break
            }
        }
    }
}


write.table(data.all,"flyblast.list.txt",col.names=TRUE,row.names=FALSE)
