# Supplementary material for: Proteomic analysis of Daphnia magna hints at molecular pathways involved in defensive plastic responses
Source: BMC Genomics. 2014 Apr 24;15:306. doi: 10.1186/1471-2164-15-306 (PMC4236883; doi:10.1186/1471-2164-15-306)
Supplement: Additional file 5 — R-scripts. [file 1471-2164-15-306-S5.zip › scRipts/swissp.newblast.R]

library(bio3d)
library(Biostrings)
library(seqinr)


file <- "dmagnacontarm90.fasta"


magnadb <- readFASTA(file) ####unirechner ubuntu precise panglion
#magnadb <- readBStringSet(file, format="fasta",nrec=-1L, skip=0L, use.names=TRUE)


mydata <- read.table("proteindata.combined.txt",header=TRUE)

myproteins <- unique(mydata$acc.all)


id.all <- c()
allproteins <- c()
evalue.all <- c()
pI.all <- c()
for (i in myproteins)
    {
      entry <- grep(i,names(magnadb))
 #     protein <- strsplit(names(magnadb[entry])," ")[[1]][1]
#      seq <- toString(magnadb[entry])
      protein.indi <- grep(i,magnadb)  #####unirechner
      seq<- magnadb[[protein.indi]][[2]]
      pI <- computePI(s2c(seq))
      cat(paste("...found",i))
      for (k in 1:8)
        {
          blastok <- try(blast <- blast.pdb(seq,database="swissprot"), silent=TRUE)
          if (is.list(blastok)==FALSE)
            {
              cat(i)
              cat(paste("\t",k))
              cat("Zzzzzzzzzz")
              Sys.sleep(3)
            }
          else
            {
              cat(paste(i,"done"))
              id <- strsplit(blast$pdb.id[1],".",fixed=TRUE)[[1]][1]
              evalue.sub <- blast$evalue[1]
              id.all <- append(id.all,id)
              allproteins <- append(allproteins,rep(i,1))
              evalue.all <- append(evalue.all,evalue.sub)
              pI.all <- append(pI.all,pI)
              break
            }
        }
    }
        


datab.list<- cbind(allproteins,id.all,evalue.all,pI.all)

write.table(datab.list,paste("swissprot.blast.list.txt",sep=""),col.names=FALSE)
