# Supplementary material for: Proteomic analysis of Daphnia magna hints at molecular pathways involved in defensive plastic responses
Source: BMC Genomics. 2014 Apr 24;15:306. doi: 10.1186/1471-2164-15-306 (PMC4236883; doi:10.1186/1471-2164-15-306)
Supplement: Additional file 5 — R-scripts. [file 1471-2164-15-306-S5.zip › scRipts/further.R~]

###swissprot ranpatschen###

data <- read.table("proteins+blast+mod.csv",sep="\t",header=TRUE)
swissp <- read.table("swissprot.blast.list.txt",row.names=1)
flybase <-  read.table("flyblast.list.txt",header=TRUE)

data.reduced <- data[,c(1,2,4,5,6,7,9,12,13,14,17,18,19)]

swissp.all <- c()
for (i in unique(data.reduced$acc.all))
  {
    indic <- which(swissp[,1]==i)
    indic.fly <- which(flybase[,1]==i)[1]
    if (length(indic.fly)<1)
      {
        fly <- NA
      }
    else
      {
        fly <- flybase[indic.fly,2]
      }
    indic.data<- which(data.reduced$acc.all==i)
    swissp.sub <-cbind(data.reduced[indic.data,],pI.theo=round(swissp[indic,4],1),swissprotID=swissp[indic,2],flybaseID=fly)
    swissp.all <- rbind(swissp.all,swissp.sub)
  }

data.reduced.pI <- swissp.all


######berechneter pI und MW ranpatschen

datapI<- read.table("mwpI.txt.csv",header=TRUE,sep="\t")
pimw <- c()
for (i in data.reduced.pI$master.all)
  {
    indic <- which(datapI$MasterNo.==i)
    if (length(indic)<1)
      {
        pimw.sub <- NA
      }
    else
      {
        pimw.sub <- round(datapI[indic,c(2,3)],1)
      }
    pimw <- rbind(pimw,pimw.sub)
  }

names(pimw) <- c("pI","Mw")
enddata <- cbind(data.reduced.pI,pimw)


names(enddata) <- c("mySpot","ID","Mw.theo","spec.count","spot","ratio","sd","acc1","prot1","org1","acc2","prot2","org2","pI.theo","SwissprotID","flybaseID","pI","Mw")


##########spotQC#####


spotdata.all <- c()
for (i in sort(unique(enddata$spot)))
  {
    proti.all <- c()
    indic <- which(enddata$spot==i)
    spotids<- length(indic)
    for ( j in indic)
      {
        geneid<- which(enddata$ID==enddata$ID[j])
        if (length(grep("uncharacterized",enddata$prot1[j]))==1)
          {
            proti <- cbind(as.character(enddata$acc1[j]),paste(as.character(enddata$prot1[j])," ","(",as.character(enddata$org1[j]),")","\n",as.character(enddata$prot2[j])," ","(",as.character(enddata$org2[j]),")",sep=""))
          }
        else
          {
            proti <- (cbind(as.character(enddata$acc1[j]),paste(as.character(enddata$prot1[j])," ","(",as.character(enddata$org1[j]),")",sep="")))
          }
        proti.all<- rbind(proti.all,proti)
      }
    data.sub <- cbind(rep(spotids,spotids),proti.all,enddata[indic,-c(8:13)])
    spotdata.all <- rbind(spotdata.all,data.sub)
  }


names(spotdata.all) <- c("NoSpotIDs","UniprotID","ProteinNameOrganism","mySpot","GeneID","Mw.theo","Spec.Count","Spot","Ratio","sd","pI.theo","SwissprotID","FlybaseID","pI","Mw")

endspotdata <- spotdata.all[,c(4,8,5,2,3,12,13,9,10,7,1,6,15,11,14)]

write.table(endspotdata,"endspotdata.txt",row.names=FALSE,col.names=TRUE)
#########das ist mal eine hübsche Tabelle##########


########jetzt kommt die QC:1. Spots mit einer ID###########

spotdata.split <- split(endspotdata,endspotdata$NoSpotIDs)

unambi.spots <- spotdata.split$"1" #########dataQC1

write.table(unambi.spots,"unambi.txt",row.names=FALSE,col.names=TRUE)

###########QC 2: Isoformen in einem Spot#########


many <- names(spotdata.split)

morespots <- c()
for (i in many[-1])
  {
    morespots <- rbind(morespots,spotdata.split[[i]])
  }
write.table(morespots,"check.iso.txt",row.names=FALSE,col.names=TRUE)

#####manuell isoformen rausgesucht###
iso.check <- read.table("checked.isos.csv",header=TRUE,sep="\t")

iso.indic <- c()
noiso.indic <- c()
for (i in unique(iso.check$Spot))
  {
    indic <- which(iso.check$Spot==i)
    isonr <- unique(iso.check$QC[indic])
    isos<- isonr==1
    if (prod(isos)==TRUE)
      {
        cat("Iso found!")
        iso.indic <- append(iso.indic,indic)
      }
    else
      noiso.indic <- append(noiso.indic,indic)
  }

checked.isos <- iso.check[iso.indic,] #######dataQC2
write.table(checked.isos,"isos.txt",row.names=FALSE,col.names=TRUE)

########alle auf hoch abundanten spot checken#####
#####Vergleich spectral count##########
#######pot isos werden summiert########

noiso <- iso.check[noiso.indic,]

status.all <- c()
state.all <- c()
for (i in unique(noiso$Spot))
  {
    indic <- which(noiso$Spot==i)
    values<- noiso$"Spec.Count"[indic]
    pot.isos <- noiso$"QC"[indic]
    if (length(which((values==max(values))))==length(values))
      {
        ratio <- rep(0.8,length(values))
      }
    else
      {
        values.all <- c()
        for ( l in 1:length(pot.isos))
          {
            indic.iso<- which(pot.isos==pot.isos[l])
            if (pot.isos[l]==0)
              {
                sum.isos <-values[l]
              }
            else
              {
                sum.isos<- sum(values[indic.iso])
              }
            values.all<- append(values.all,sum.isos)
          }
        max.indi <- which(values.all==max(values.all))
        maxi <-unique(values.all[max.indi])
        ratio<- values.all/maxi
        status.sub <- c()
        for ( j in ratio)
          {
            if (length(j)==0)
              {
                status <- "equal"
              }
            else
              {
                if (j < 0.33)
                  {
                    status <- "sub"
                  }
                else
                  if (j >0.33&&j<1)
                    {
                      status <- "equal"
                    }
                  else
                    status <- "main"
              }
            status.sub <- append(status.sub,status)
          }
        status.all <- append(status.all,status.sub)
        if (sum(unique(status.sub)=="equal")==1)
          {
            state.all <- append(state.all,rep(0,length(status.sub)))
          }
        else
          {
            for (k in status.sub)
              {
                if (k=="main")
                  state <- 1
                else
                  state <- 0
                state.all <- append(state.all,state)
              }
          }
      }
  }
     
status.data <- cbind(noiso,state.all)

split.status <- split(status.data,status.data$state.all)

main.data <- split.status$"1" ############QCdata3
write.table(main.data,"main.txt",row.names=FALSE,col.names=TRUE)


unambi.1 <-cbind(unambi.spots,From=rep("unambi",length(unambi.spots[,1])))

unambi.2 <-  cbind(checked.isos[,-c(16:20)],From=rep("iso",length(checked.isos[,1])))

unambi.3 <- cbind(main.data[,-c(16:21)],From=rep("main",length(main.data[,1])))

unambi.all <- rbind(unambi.1,unambi.2,unambi.3)

unambi.sort <- unambi.all[order(unambi.all$Ratio,decreasing=TRUE),]

write.table(unambi.sort,"publishdata.txt",row.names=FALSE,col.names=TRUE)

#unambi.mod <- read.table("publishdata.csv",header=TRUE,sep="\t") #### manually reviewed protein names

 vito <- grep("Vitellogenin",unambi.sort$ProteinNameOrganism)


unambi.vito  <- unambi.sort[vito,]
unambi.novito <-  unambi.sort[-vito,]

write.table(unambi.vito,"publishvito.txt",row.names=FALSE,col.names=TRUE)
write.table(unambi.novito,"publishnovito.txt",row.names=FALSE,col.names=TRUE)


rest.data <- split.status$"0"
write.table(rest.data,"rest.data.txt",row.names=FALSE,col.names=TRUE)
    


## ################################## 
## ############QC Proteins########### mit allen oder nur mit den guten?

## diffpI <- round(unambi.sort$pI.theo-unambi.sort$pI,2)
## mw.theo<- unambi.sort$Mw.theo
## diffMW <-round((mw.theo/unambi.sort$Mw),2)
## data.new <-cbind(unambi.sort,diffMW,diffpI)

## mw.check <- c()
## pI.check <- c()
## for (i in 1:length(data.new$diffMW))
##     {
##     if (data.new$diffMW[i]>0.8&&data.new$diffMW[i]<1.2)
##       mw.check <- append(mw.check,"good")
##     else
##       mw.check <- append(mw.check,"bad")
##     if (abs(data.new$diffpI[i])<abs(0.2))
##       pI.check <- append(pI.check,"good")
##     else
##       pI.check <- append(pI.check,"bad")   
##   }

## endcheck <- (mw.check=="good")+(pI.check=="good")

## QC <- c()
## for (i in 1:length(endcheck))
##   {
##     if (endcheck[i]==2)
##       {
##         QC <- append(QC,"OK")
##       }
##     else
##       if (endcheck[i]==0&&diffMW[i]>1)
##         {
##           QC <- append(QC,"fragment")
##         }
##     else
##       {
##         if (mw.check[i]=="bad"&&diffMW[i]>1)
##           {
##             QC <- append(QC,"fragment")
##           }
##         else
##           {
##             QC <- append(QC,"PTM")
##           }
##       }
##   }
## enddata <- cbind(data.new,mw.check,pI.check,QC)


## proteindata.all <- data.frame()
## for (i in unique(enddata$GeneID))
##   {
##     indic <- which(enddata$GeneID==i)
##     ratio.sub<- enddata$Ratio[indic]
##     if (length(ratio.sub)>1)
##       {
##         more<- length(which(ratio.sub>0))
##         if (length(which(ratio.sub>0))<1)
##           more <- NA
##         less<- length(which(ratio.sub<0))
##         maxi <- max(ratio.sub)
##         mini <- min(ratio.sub)
##         spliti <- 1
##         cat(spliti)
##       }
##     else
##       {
##         maxi <- ratio.sub
##         mini <- NA
##         more <- NA
##         less<- NA
##         spliti <- 0
##         cat(spliti)
##       }
##     fragments <- length(which(enddata$QC[indic]=="fragment"))
##     PTM <- length(which(enddata$QC[indic]=="PTM"))
##     OK <- length(which(enddata$QC[indic]=="OK"))
##     #spots <- paste(as.character(unambi.sort$Spot[indic]),collapse=" ")
##     data.sub <- cbind(i,as.character(unique(enddata$ProteinNameOrganism[indic])),paste(maxi,"(",more,")",sep=""),paste(mini,"(",less,")",sep=""),fragments,PTM,OK,spliti)
##     proteindata.all <- rbind(proteindata.all,data.sub)
##   }


## proteindata.all.sort <- proteindata.all#[order(proteindata.all$GeneID,decreasing=TRUE),]


## proteindata.split <- split(proteindata.all.sort,proteindata.all.sort$spliti)


## vito.indi <- grep("Vitellogenin",proteindata.all.sort$V2)

## write.table(proteindata.all.sort[vito.indi,],"vito.txt",row.names=FALSE)

## unique <- proteindata.split$"0"
## notunique <- proteindata.split$"1"

## write.table(notunique,"publishmods.txt",row.names=FALSE,col.names=TRUE)

## ## not.split <- split(notunique,notunique$fragments)

## ## unique.sort <- unique[order(as.numeric(as.vector(unique$mw.mean)),decreasing=TRUE),]
## ## ptms<- rbind(not.split$"0",not.split$"1",not.split$"2")
## ## ptms.sort <- ptms[order(as.numeric(as.vector(ptms$"mw.mean")),decreasing=TRUE),]

## ## frags <-rbind(not.split$"3",not.split$"4",not.split$"35")
## ## frags.sort <-frags[order(as.numeric(as.vector(frags$"mw.mean")),decreasing=TRUE),] 

## ## write.table(frags[,-10],"publishfrags.txt",row.names=FALSE,col.names=TRUE)
## ## write.table(unique[,-10],"publishunique.txt",row.names=FALSE,col.names=TRUE)
## ## write.table(ptms[,-10],"publishptms.txt",row.names=FALSE,col.names=TRUE)

## write.table(proteindata.all.sort,"protein.data.all.sort.txt",row.names=FALSE,col.names=TRUE)
