# Supplementary material for: Proteomic analysis of Daphnia magna hints at molecular pathways involved in defensive plastic responses
Source: BMC Genomics. 2014 Apr 24;15:306. doi: 10.1186/1471-2164-15-306 (PMC4236883; doi:10.1186/1471-2164-15-306)
Supplement: Additional file 5 — R-scripts. [file 1471-2164-15-306-S5.zip › scRipts/spotresults.R]

######combine scaffold tables to one file zusammen
####check how many ids per spot
noproteins <- c()
moreproteins <- c()
morelength <- c()
speccount.all <- c()
acc.all <- c()
nameprot.all <- c()
spot.all <- c()
weight.all <- c()
spot.lost <- c()
spotname.all <- c()
master.all <- c()
spotsno <- c()
####searches spotrangefile
    spotlist <- read.table("KO89709-decyder.txt",header=FALSE, sep="\t")
    master.nr<- spotlist[,1]
    spotadds <- c(1,20,21,45)
for (i in  c(1,3))
  {
    spnr1 <- spotadds[i]
    spnr2 <- spotadds[i+1]
    diffspnr <- spnr2-spnr1+1
    spotrange <- paste(spnr1,"-",spnr2,sep="")
    protein.data <- read.table(paste(spotrange,".csv",sep=""),sep="\t",header=TRUE,stringsAsFactors=FALSE)
#######searches singular spots
    acc <- protein.data[,2]
    indic.conta <-grep("contaminant",acc)
    protein.datanoconta <- protein.data[-indic.conta,]
    for (j in 1:diffspnr)
      {
        actual.spot <- spotadds[i]+j-1
        if (actual.spot<10)
          {
            actual.spotchar<- paste("X0",as.character(actual.spot),sep="")
          }
        else
          {
            actual.spotchar<- paste("X",as.character(actual.spot),sep="")
          }
        spotscol <- grep(actual.spotchar,names(protein.datanoconta))
        if (length(spotscol)!=0)
          {
            nameprot <- protein.datanoconta[,1]
            acc <- protein.datanoconta[,2]
            weight <- protein.datanoconta[,4]
            nospot <- try({speccount <- protein.datanoconta[,spotscol]},silent=TRUE)
            if (is.numeric(nospot)==TRUE)
              {
                indic <- which(speccount>=2,arr.ind=TRUE)
                if (length(indic)==0)
                  {
                    noproteins <- append(noproteins,actual.spot)
                    #cat(paste(actual.spot,"KeinSignal!"))
                  }
                else
                  {
                    speccount.sub <- speccount[indic]
                    acc.sub<- acc[indic]
                    nameprot.sub <- nameprot[indic]
                    weight.sub <- weight[indic]
                    speccount.all <- append(speccount.all,speccount.sub)
                    acc.all <- append(acc.all,acc.sub)
                    weight.all <- append(weight.all,weight.sub)
                    nameprot.all <- append(nameprot.all,nameprot.sub)
                    spot.all <- append(spot.all,(rep(actual.spot,length(acc.sub))))
                    master.all <- append(master.all,rep(master.nr[actual.spot],length(acc.sub)))
                  }
              }
          }
        else
          {
            #cat(paste(actual.spot,"NoSpot!"))
            spotsno <- append(spotsno,actual.spot)
          }
      }
  }


data <- data.frame(spot.all,acc.all,nameprot.all,weight.all,speccount.all,master.all)

more <- data.frame(moreproteins,morelength)


ratiodata <- read.table("ratiosd.txt",header=TRUE)


ratio.all <- c()
ttest.all <- c()
sd.all <- c()
test <- c()
for (k in 1:length(data[,1]))
  {
    ratio.i<- round(ratiodata$Av..Ratio[ratiodata$Master.No==data[k,6]],1)
    sd.i <- round(ratiodata$sd[ratiodata$Master.No==data[k,6]],1)
    ttest.i <- ratiodata$T.test[ratiodata$Master.No==data[k,6]]
     if (length(ratio.i)==0)
       {
         ratio.i <- NA
         sd.i <- NA
         ttest.i <- NA
       }
    ratio.all<- append(ratio.all,ratio.i)
    ttest.all <- append(ttest.all,ttest.i)
    sd.all <- append(sd.all,sd.i)
    test <- append(test,cbind(k,ratio.i))
  }

data.all<- cbind(data.frame(data,ratio=ratio.all,ttest=ttest.all),sd=sd.all)

data.sort.ratio <- data.all[order(data.all[,7],decreasing=TRUE),]

write.table(data.sort.ratio,"spotresults.txt",col.names=TRUE,row.names=FALSE)


all.proteins.sort <- c()
for (i in unique(data.sort.ratio$acc.all))
  {
    indic <- which(data.sort.ratio$acc.all==i)
    protein.sort <- data.sort.ratio[indic,c(2,1,4,5,6,7,8)]
    all.proteins.sort <- rbind(all.proteins.sort,protein.sort)
  }

write.table(all.proteins.sort,"proteinresults.txt",col.names=TRUE,row.names=FALSE)
